# Supplementary material for: Genome-Wide Identification of Gramineae Brassinosteroid-Related Genes and Their Roles in Plant Architecture and Salt Stress Adaptation
Source: Int J Mol Sci. 2022 May 16;23(10):5551. doi: 10.3390/ijms23105551 (PMC9146025; doi:10.3390/ijms23105551)
Supplement: Supplementary file 1 [file ijms-23-05551-s001.zip]

Archive with 11 entries (11 files):
- Figure S1.pdf
- Figure S10.jpg
- Figure S2.pdf
- Figure S3.pdf
- Figure S4.pdf
- Figure S5.pdf
- Figure S6.pdf
- Figure S7.pdf
- Figure S8.jpg
- Figure S9.jpg
- Supplementary Tables.xlsx
