# Supplementary material for: Genome-Wide Identification of Gramineae Brassinosteroid-Related Genes and Their Roles in Plant Architecture and Salt Stress Adaptation
Source: Int J Mol Sci. 2022 May 16;23(10):5551. doi: 10.3390/ijms23105551 (PMC9146025; doi:10.3390/ijms23105551)
Supplement: Supplementary file 1 [file ijms-23-05551-s001.zip › Supplementary Tables.xlsx]

## Sheet: Table S1
Table S1 Details regarding BR-related plant architecture genes in oryza sativa, hordeum vulgare, zea mays and sorghum bicolor.
Gene Name	Gene ID	CDS (bp)	Peptide (aa)	Molecular weight(KD)	pI	Instability index	Aliphatic index	GRAVY	Subcellular localization
OsDWARF4	LOC_Os03g12660	1521	506	57.33	9.2	50.55	91.38	-0.127	Endoplasmic reticulum
OsD11	LOC_Os04g39430	1443	480	53.7	7.99	41.71	101.12	0	Endoplasmic reticulum
TaDWARF4-4A	TraesCS4A03G0157500	1689	562	63.76	8.01	49.88	89.91	-0.146	Endoplasmic reticulum
TaDWARF4-4B	TraesCS4B03G0638000	1521	506	57.73	7.26	50.8	92.15	-0.116	Endoplasmic reticulum
TaDWARF4-4D	TraesCS4D03G0567600	1518	505	57.47	8.11	52.68	91.56	-0.127	Endoplasmic reticulum
TaD11-2B	TraesCS2B03G0904700	1428	475	53.16	7.93	45.13	97.87	-0.016	Endoplasmic reticulum
HvDWARF4	HORVU4Hr1G065440	1518	505	57.34	8.83	49.22	91.19	-0.132	Endoplasmic reticulum
HvD11	HORVU2Hr1G081650	1431	476	53.37	7.93	46.88	97.06	-0.026	Endoplasmic reticulum
ZmDWARF4	Zm00001d028325	1428	475	53.89	9.57	47.2	93.22	-0.132	Endoplasmic reticulum
ZmD11	Zm00001d003349	1380	459	51.45	9.13	41.31	96.19	-0.071	Endoplasmic reticulum
SbDWARF4/D11	EES10969	1470	489	54.07	7.61	48.68	95.48	-0.057	Endoplasmic reticulum
OsD2	LOC_Os01g10040	1428	475	53.16	7.93	45.13	97.87	-0.016	Endoplasmic reticulum
OsD3	LOC_Os05g11130	1512	503	55.44	9.18	49.29	98.75	0.062	Endoplasmic reticulum
TaD2/3-3A	TraesCS3A03G0227000	1464	487	54.83	9.71	56.25	93.72	-0.064	Endoplasmic reticulum
TaD2/3-3B	TraesCS3B03G0278600	1485	494	55.62	9.66	57.28	57.28	-0.096	Endoplasmic reticulum
TaD2/3-3D	TraesCS3D03G0218600	1470	489	55.03	9.65	58.51	91.76	-0.108	Endoplasmic reticulum
HvD2/3	HORVU3Hr1G018860	1476	491	55.25	9.73	57.73	92.99	-0.083	Endoplasmic reticulum
ZmD2	Zm00001d039453	1515	504	56.7	9.36	55.55	94.98	-0.136	Endoplasmic reticulum
ZmD3	Zm00001d037745	1569	522	57.66	9.65	50.64	91.7	-0.095	Endoplasmic reticulum
SbD2	EES02301	1530	509	57.11	9.52	56.1	96.76	-0.118	Endoplasmic reticulum
SbD3	EES17857	1578	525	58.36	9.42	52.41	92.1	-0.105	Endoplasmic reticulum
OsBRD1	LOC_Os03g40540	1410	469	52.82	9.33	42.07	91.07	-0.096	Endoplasmic reticulum
TaBRD1-2A.1	TraesCS2A03G0027900	1428	475	53.41	8.79	44.24	92.78	-0.154	Endoplasmic reticulum
TaBRD1-2A.2	TraesCS2A03G0028800	1425	474	53.56	8.85	44.75	91.75	-0.154	Endoplasmic reticulum
TaBRD1-2A.3	TraesCS2A03G0029100	1416	471	53.48	9.22	47.46	90.66	-0.164	Endoplasmic reticulum
TaBRD1-2A.4	TraesCS2A03G0029200	1416	471	53.35	9.12	45.36	93.35	-0.142	Endoplasmic reticulum
TaBRD1-2B.1	TraesCS2B03G0038600	1440	479	54.42	8.18	43.2	92.61	-0.141	Endoplasmic reticulum
TaBRD1-2B.2	TraesCS2B03G0038400	1419	472	53.29	9.36	45.88	93.18	-0.139	Endoplasmic reticulum
TaBRD1-2B.3	TraesCS2B03G0038200	1425	474	53.46	9.02	46.85	91.94	-0.142	Endoplasmic reticulum
TaBRD1-2D.1	TraesCS2D03G0027500	1422	473	53.48	9.18	42.88	92.33	-0.138	Endoplasmic reticulum
TaBRD1-2D.2	TraesCS2D03G0027700	1422	473	53.51	9.18	45.81	92.54	-0.149	Endoplasmic reticulum
TaBRD1-2D.3	TraesCS2D03G0027800	1404	467	52.81	9.18	43.11	92.89	-0.149	Endoplasmic reticulum
TaBRD1-2D.4	TraesCS2D03G0028100	1413	470	53.21	9.21	44.91	93.53	-0.155	Endoplasmic reticulum
HvBRD1-1	HORVU2Hr1G002250	1422	473	undefined	undefined	39.13	76.07	-0.134	Cell membrane. Endoplasmic reticulum
HvBRD1-2	HORVU4Hr1G032830	1092	363	undefined	undefined	37.53	74.99	-0.219	Endoplasmic reticulum
ZmBRD1	Zm00001d033180	1374	457	51.32	9.48	40.47	94.16	-0.12	Endoplasmic reticulum
SbBRD1	EER93839	1398	465	52.42	9.43	41.09	94.22	-0.112	Endoplasmic reticulum
OsBRI1	LOC_Os01g52050	3366	1121	120.18	5.71	33.27	98.37	-0.043	Cell membrane
TaBRI1-3A	TraesCS3A03G0629800	3372	1123	119.86	5.92	34.16	97.63	-0.01	Cell membrane
TaBRI1-3B	TraesCS3B03G0712100	3615	1204	129.02	6.04	36.79	97.05	-0.011	Cell membrane
TaBRI1-3D	TraesCS3D03G0579600	3375	1124	120.08	5.8	33.29	97.54	-0.014	Cell membrane
HvBRI1	HORVU3Hr1G068000	3513	1170	125.23	5.97	36.64	95.11	-0.068	Cell membrane
ZmBRI1-1	Zm00001d043634	3345	1114	119.66	5.44	34.22	98	-0.029	Cell membrane
ZmBRI1-2	Zm00001d011721	3369	1122	120.53	5.75	34.63	99.39	-0.027	Cell membrane
SbBRI1	EES03532	3363	1120	120.01	5.44	35.71	98.09	-0.019	Cell membrane
OsBAK1	LOC_Os08g07760	1875	624	68.7	5.88	41.39	96.25	-0.167	Cell membrane
TaBAK1-7B	TraesCS7B03G0504900	1869	622	68.46	5.64	37.54	93.28	-0.216	Cell membrane
HvBAK1	HORVU7Hr1G068990	1869	622	68.49	5.71	39.47	93.59	-0.204	Cell membrane
ZmBAK1	Zm00001d024430	1842	613	67.1	5.67	42.53	96.9	-0.141	Cell membrane
SbBAK1	KXG24562	1896	631	69.44	5.93	43.27	95.99	-0.208	Cell membrane
OsGSK1	LOC_Os01g10840	627	208	23.51	6.79	49.73	88.7	-0.177	Nucleus
OsGSK2	LOC_Os02g14130	828	275	30.74	6.71	40.98	88.98	-0.156	Nucleus
OsGSK3	LOC_Os05g11730	1209	402	45.51	8	49.68	83.71	-0.282	Nucleus
OsGSK4	LOC_Os06g35530	1212	403	45.31	8.21	46.1	85.66	-0.174	Nucleus
TaGSK1/2/3/4-1A	TraesCS1A03G0310500	1209	402	45.28	7.23	47.98	86.12	-0.214	Nucleus
TaGSK1/2/3/4-1B	TraesCS1B03G0389300	1209	402	45.253	7.62	47.46	87.09	-0.208	Nucleus
TaGSK1/2/3/4-1D	TraesCS1D03G0308200	1209	402	45.28	7.62	47.87	86.12	-0.216	Nucleus
TaGSK1/2/3/4-3A	TraesCS3A03G0312800	1137	378	42.87	8.96	44.4	90.26	-0.183	Nucleus
TaGSK1/2/3/4-3D	TraesCS3D03G0288900	1206	401	undefined	undefined	41.32	78.53	-0.215	Nucleus
HvGSK1/2/3/4	HORVU3Hr1G026020	1203	400	44.91	8.48	45.09	88	-0.185	Nucleus
ZmGSK1/2/3/4-1	Zm00001d039407	1290	429	47.99	7.95	46.47	87.74	-0.116	Nucleus
ZmGSK1/2/3/4-2	Zm00001d008893	1221	406	45.51	8.25	46.05	86.26	-0.204	Nucleus
SbGSK1/2/3/4	EES06566	1254	417	46.22	8.59	40.83	86.62	-0.146	Nucleus
OsBZR1	LOC_Os07g39220	897	298	31.91	8.76	66.22	59.66	-0.554	Nucleus
TaBZR1-2B	TraesCS2B03G0529800	942	313	33.61	8.26	68.28	60.26	-0.583	Nucleus
TaBZR1-2D	TraesCS2D03G0418200	942	313	33.63	8.26	69.99	59.01	-0.586	Nucleus
HvBZR1	HORVU0Hr1G040070	840	279	undefined	undefined	71.55	50.07	-0.59	Nucleus
ZmBZR1	Zm00001d006677	975	324	33.73	8.47	64.08	61.36	-0.401	Nucleus
SbBZR1	EER99604	1011	336	35.27	8.93	62.76	60.03	-0.471	Nucleus
OsSPY	LOC_Os08g44510	2787	928	102.64	5.55	37.97	88.55	-0.193	Nucleus
TaSPY-6A	TraesCS6A03G0252000	2829	942	103.78	5.54	38.02	86.61	-0.201	Nucleus
HvSPY	HORVU6Hr1G019280	1062	353	39.87	6.45	22.53	83.17	-0.263	Nucleus
ZmSPY	Zm00001d031938	2736	911	101.01	5.67	38.78	87.42	-0.2	Nucleus
SbSPY	EES14080	2748	915	101.48	5.69	39.13	89.37	-0.198	Nucleus
OsGSR1	LOC_Os06g15620	333	110	11.31	9.28	55.61	61.27	-0.053	Cell wall. Golgi apparatus
TaGSR1-7D	TraesCS7D03G0469300	285	94	9.92	9.24	47.07	59.15	0.034	Cell membrane. Golgi apparatus
HvGSR1	HORVU5Hr1G065670	342	113	12.63	8.83	26.42	74.16	-0.177	Golgi apparatus. Nucleus
ZmGSR1	Zm00001d038056	438	145	14.98	9.13	56.6	48	-0.191	Cell membrane
SbGSR1	EER89583	345	114	11.55	9.36	57.25	58.25	-0.079	Cell wall
OsELT1	LOC_Os02g58390	2073	690	73.86	8.31	51.21	93.83	-0.079	Cell membrane
TaELT1-6A	TraesCS6A03G1042600	2100	699	71.81	8.51	43.2	95.25	0.062	Cell membrane
TaELT1-6B	TraesCS6B03G1292900	2103	700	71.89	9	42.61	94.13	0.035	Cell membrane
TaELT1-6D	TraesCS6D03G0920900	2139	712	73.11	8.85	43.27	93.78	0.062	Cell membrane
HvELT1-1	HORVU2Hr1G017650	1914	637	69.34	6.61	47.41	97.14	-0.101	Cell membrane
HvELT1-2	HORVU3Hr1G080740	1899	632	68.5	8.28	46.1	100.16	-0.044	Cell membrane
HvELT1-3	HORVU4Hr1G050770	1914	637	69.56	8.58	42.29	96.89	-0.039	Cell membrane
ZmELT1	Zm00001d018541	2142	713	75.66	9.39	41.8	93.6	-0.03	Cell membrane
SbELT1	EES07820	2109	702	73.98	8.91	41.53	93.8	-0.011	Cell membrane
OsSMOS1	LOC_Os05g32270	1278	425	46.72	8.92	49.39	62.09	-0.603	Cytoplasm
TaSMOS1-1A	TraesCS1A03G0628500	1257	418	45.9	9.12	49.94	65.93	-0.556	Cytoplasm
TaSMOS1-1D	TraesCS1D03G0590300	1269	422	46.29	9.12	49.99	67.82	-0.529	Cytoplasm
HvSMOS1	HORVU1Hr1G056500	804	267	29.4	8.64	51.1	71.27	-0.457	Nucleus
ZmSMOS1	Zm00001d038087	1452	483	52.49	9.81	63.06	73	-0.344	Nucleus
SbSMOS1	EES19464	1251	416	45.55	8.87	60.75	69.71	-0.458	Cytoplasm. Nucleus
OsDLT	LOC_Os06g03710	1854	617	65.85	6.02	49.73	68.2	-0.331	Nucleus
TaDLT-4A	TraesCS4A03G1072300	1866	621	65.32	6.13	49.28	73.59	-0.228	Nucleus
HvDLT	HORVU7Hr1G010620	1692	563	60.07	5.78	49.93	77.66	-0.228	Nucleus
ZmDLT	Zm00001d045507	1851	616	65.47	6.3	45.04	71.62	-0.24	Nucleus
SbDLT	EER87757	1914	637	67.53	6.46	46.87	73.28	-0.248	Nucleus
OsOFP1	LOC_Os01g12690	1185	394	41.53	10.18	64.57	55.41	-0.578	Nucleus
OsOFP8	LOC_Os01g64430	687	228	25.36	9.64	87.69	52.28	-0.776	Nucleus
TaOFP1-3A	TraesCS3A03G0351000	1062	353	38.21	10.54	60.65	57	-0.653	Chloroplast. Nucleus
TaOFP1-3B	TraesCS3B03G0426900	1065	354	38.14	10.48	63.68	56.86	-0.654	Nucleus
TaOFP1-3D	TraesCS3D03G0341900	1056	351	38.14	10.63	66.11	53.19	-0.703	Nucleus
TaOFP8-3A	TraesCS3A03G0887600	675	224	24.75	10.17	80.87	52.81	-0.758	Nucleus
TaOFP8-3B	TraesCS3B03G1013900	681	226	24.95	9.92	80.75	52.74	-0.743	Nucleus
TaOFP8-3D	TraesCS3D03G0814300	684	227	24.99	10	80.76	54.67	-0.752	Nucleus
HvOFP1	HORVU3Hr1G030870	1077	358	38.87	10.45	64.07	56.17	-0.712	Nucleus
HvOFP8	HORVU3Hr1G083700	675	224	24.94	10	82.95	49.29	-0.84	Nucleus
ZmOFP1	Zm00001d039313	1134	377	40.31	10.16	76.82	55.28	-0.696	Nucleus
ZmOFP8	Zm00001d012282	744	247	27.4	9.29	88.62	54.53	-0.749	Nucleus
SbOFP1	EES02214	1137	378	40.75	10.01	64.77	54.29	-0.667	Nucleus
SbOFP8	EES03931	711	236	26.25	9.04	94.36	57.08	-0.723	Nucleus
OsLIC	LOC_Os06g49080	1173	390	42.66	8.94	70.03	43.85	-0.862	Nucleus
TaLIC-7B	TraesCS7B03G0845600	1164	387	42.15	8.12	59.04	42.69	-0.885	Nucleus
HvLIC	HORVU7Hr1G096320	1224	407	44.68	8.56	62.74	39.14	-0.954	Nucleus
ZmLIC	Zm00001d014705	1023	340	37.25	7.7	60.83	47.09	-0.843	Nucleus
SbLIC	EER88920	1239	412	44.84	8.65	68.7	43.86	-0.87	Nucleus
OsCYC U4;1	LOC_Os10g41430	639	212	23.37	5.49	48.3	95.33	0.134	Nucleus
TaCYC U4;1-1B	TraesCS1B03G0661800	741	246	27.3	5.18	45.94	92.4	0.02	Nucleus
HvCYC U4;1	HORVU1Hr1G055470	723	240	26.41	5.26	43.51	94.33	0.09	Nucleus
ZmCYC U4;1	Zm00001d029970	681	226	24	5.68	47.67	96.02	0.34	Nucleus
SbCYC U4:1	EER94473	717	238	25.21	5.8	41.58	94.03	0.302	Nucleus
OsTUD1	LOC_Os03g13010	1380	459	48.86	7.01	46.45	106.1	0.18	Nucleus
TaTUD1-4B	TraesCS4B03G0644700	1380	459	986	6.47	46.22	103.12	0.115	Nucleus
TaTUD1-4D	TraesCS4D03G0573800	1380	459	49.13	6.47	47.48	103.53	0.121	Nucleus
HvTUD1	HORVU4Hr1G066070	1383	460	49.13	6.72	44.33	104.57	0.132	Nucleus
ZmTUD1	Zm00001d028294	1380	459	49.25	7.02	44.78	104.64	0.141	Nucleus
SbTUD1	EER95229	1380	459	49.39	7.49	43.63	106.75	0.15	Nucleus
OsD1	LOC_Os05g26890	1143	380	44.21	6.65	40.87	83.87	-0.535	Nucleus
TaD1-1B	TraesCS1B03G1280200	1134	377	43.73	5.73	47.05	80.66	-0.505	None
HvD1	HORVU7Hr1G008720	528	175	20.82	5.26	29.02	75.66	-0.525	Nucleus
ZmD1	Zm00001d027886	1173	390	45.33	5.84	42.46	77.72	-0.584	Nucleus
SbD1	OQU93134	1173	390	45.17	5.83	42.79	80.21	-0.531	Nucleus
OsBU1	LOC_Os06g12210	264	87	9.75	9.03	93.81	87.47	-0.653	Nucleus
OsILI1	LOC_Os04g54900	315	104	11.19	9.29	88.44	88.27	-0.395	Nucleus
OsBUL1	LOC_Os02g51320	267	88	9.91	9.03	93.71	86.48	-0.702	Nucleus
TaBU1/TaILI1/TaBUL1-7A	TraesCS7A03G0431400	267	88	9.9	9.09	89.04	80.91	-0.681	Nucleus
TaBU1/TaILI1/TaBUL1-7B	TraesCS7B03G0240200	267	88	9.87	9.09	89.04	82.05	-0.652	Nucleus
TaBU1/TaILI1/TaBUL1-7D	TraesCS7D03G0419700	267	88	9.87	9.09	89.04	82.05	-0.652	Nucleus
HvBU1	HORVU7Hr1G038060	261	86	undefined	undefined	75.55	82.79	-0.562	Nucleus
HvILI1	HORVU4Hr1G075250	294	97	10.41	6.08	77.28	91.65	-0.334	Nucleus
HvBUL1	HORVU4Hr1G075340	279	92	10.38	7.98	96.62	94.35	-0.529	Nucleus
ZmILI1	Zm00001d002121	315	104	11.12	8	74.61	89.23	-0.375	Nucleus
ZmBU1/ZmBUL1	Zm00001d044839	264	87	9.76	9.09	83.52	88.62	-0.597	Nucleus
SbILI1	OQU93146	279	92	10.3	6.57	105.52	95.43	-0.46	Nucleus
SbBU1/SbBUL1	EES05528	273	90	10	9.03	93.6	84.56	-0.67	Nucleus
OsIBH1	LOC_Os05g06520	333	110	11.94	9.93	72.16	72.82	-0.487	Chloroplast. Nucleus
TaIBH1-1A	TraesCS1A03G0257800	366	121	13.33	10.09	63.12	63.12	-0.501	Nucleus
HvIBH1	HORVU1Hr1G023330	366	121	13.5	10.13	64	70.17	-0.674	Nucleus
ZmIBH1	Zm00001d037569	345	114	12.28	9.56	63.22	62.54	-0.479	Chloroplast. Nucleus
SbIBH1	KXG21369	387	128	13.71	10.01	71.23	65.62	-0.52	Nucleus
OsGRAS19	LOC_Os03g51330	1737	578	62.48	5.63	59.83	78.55	-0.209	Nucleus
TaGRAS19-4B	TraesCS4B03G0116600	1644	547	58.73	4.8	51.97	84.75	-0.047	Nucleus
HvGRAS19	HORVU4Hr1G008980	1596	531	undefined	undefined	61.85	81.19	-0.356	Nucleus
ZmGRAS19	Zm00001d033834	1656	551	59.84	5.2	56.67	86.03	-0.091	Nucleus
SbGRAS19	KXG37683	1680	559	60.35	4.9	57.7	84.28	-0.072	Nucleus
OsMADS22	LOC_Os02g52340	687	228	25.6	5.48	54.78	81.32	-0.659	Nucleus
OsMADS47	LOC_Os03g08754	735	244	27.22	6.08	55.67	77.17	-0.756	Nucleus
OsMADS55	LOC_Os06g11330	672	223	24.84	5.02	60.86	82.69	-0.618	Nucleus
TaMADS22/47/55-4A	TraesCS4A03G0004000	492	163	18.48	4.88	57.63	84.97	-0.804	Nucleus
TaMADS22/47/55-4B	TraesCS4B03G0792700	687	228	25.63	6.78	58.85	86.49	-0.6	Nucleus
TaMADS22/47/55-4D	TraesCS4D03G0709900	681	226	25.36	5.64	59.82	86.37	-0.571	Nucleus
HvMADS22	HORVU6Hr1G077300	678	225	25.18	5.82	48.53	88	-0.644	Nucleus
HvMADS47	HORVU4Hr1G077850	684	227	25.61	6.23	55.05	89.82	-0.536	Nucleus
HvMADS55	HORVU7Hr1G036130	489	162	18.18	4.87	43.46	81.85	-0.671	Nucleus
ZmMADS22/47/55-1	Zm00001d052180	666	221	24.65	5.27	59.03	86.06	-0.678	Nucleus
ZmMADS22/47/55-2	Zm00001d018142	666	221	24.73	5.28	54.91	83.89	-0.724	Nucleus
SbMADS22	KXG31155	525	174	19.97	6.01	51.7	91.95	-0.657	Nucleus
SbMADS47	KXG40017	693	230	26.05	8.38	57.52	81.83	-0.641	Nucleus
SbMADS55	EER88077	678	225	25.04	6	57.57	84.13	-0.599	Nucleus
OsXIAO	LOC_Os04g48760	3315	1104	116.66	5.79	49.45	102.24	0.101	Cell membrane
TaXIAO-2A	TraesCS2A03G0956600	3738	1245	131.41	7.38	50.18	101.69	0.037	Cell membrane
TaXIAO-2B	TraesCS2B03G1058600	3516	1171	123.38	5.95	50.89	103.03	0.111	Cell membrane
TaXIAO-2D	TraesCS2D03G0899200	3519	1172	123.38	6.08	51.4	102.87	0.101	Cell membrane
HvXIAO	HORVU2Hr1G094360	3738	1245	131.41	7.38	50.18	101.69	0.037	Cell membrane
ZmXIAO	Zm00001d002599	1308	435	46.81	6.12	53.93	92.18	-0.073	Cytoplasm. Nucleus
SbXIAO	OQU82190	3444	1147	121.01	5.45	48.78	101.26	0.043	Cell membrane
OsLC2	LOC_Os02g05840	2250	749	82.63	7.66	54.93	73	-0.484	Nucleus
TaLC2-6A	TraesCS6A03G0291300	2253	750	83.15	8.03	50.69	70.69	-0.503	Nucleus
TaLC2-6B	TraesCS6B03G0380500	2253	750	83.14	8.02	50.28	70.44	-0.5	Nucleus
TaLC2-6D	TraesCS6D03G0248400	2253	750	83.17	7.67	50.65	69.65	-0.51	Nucleus
HvLC2	HORVU6Hr1G022770	2253	750	83.27	7.84	49.94	71.59	-0.484	Nucleus
ZmLC2	Zm00001d015293	2211	736	82.2	6.62	50.53	76.79	-0.504	Nucleus
SbLC2	KXG29488	2286	761	84.56	6.75	49.81	75.69	-0.545	Nucleus
OsARF11	LOC_Os04g56850	2868	955	105.22	5.93	56.92	69.11	-0.488	Nucleus
OsARF19	LOC_Os06g48950	2976	991	110.43	5.99	65.64	74.1	-0.547	Nucleus
TaARF11-2A	TraesCS2A03G1147400	2868	955	105.52	5.74	58.63	66.46	-0.554	Nucleus
TaARF11-2B	TraesCS2B03G1303800	2868	955	105.35	5.81	59.92	66.47	-0.552	Nucleus
TaARF11-2D	TraesCS2D03G1096800	2868	955	105.37	5.83	59.35	66.26	-0.553	Nucleus
TaARF19-7A	TraesCS7A03G1008400	3522	1173	130.6	6.11	63.95	71.91	-0.599	Nucleus
TaARF19-7B	TraesCS7B03G0850100	3525	1174	130.82	6.22	65.21	71.43	-0.608	Nucleus
TaARF19-7D	TraesCS7D03G0964400	3528	1175	130.93	6.16	65.27	71.53	-0.612	Nucleus
HvARF11	HORVU2Hr1G109650	2865	954	105.27	5.79	58.49	66.75	-0.563	Nucleus
HvARF19	HORVU7Hr1G096460	2319	772	86193	5.56	68.37	68.39	-0.758	Nucleus
ZmARF11-1	Zm00001d001945	2811	936	102.93	5.78	60.94	68.87	-0.448	Nucleus
ZmARF11-2	Zm00001d026540	2880	959	105.42	6.03	59.67	68.78	-0.468	Nucleus
ZmARF19	Zm00001d014690	3252	1083	120.78	6.28	63.07	74.59	-0.588	Nucleus
SbARF11/19	KXG20809	3228	1075	119.67	6.26	61.92	74.78	-0.574	Nucleus

## Sheet: Table S2
Table S2 Secondary structures of BR-related plant architecture genes.
Gene Name	Alpha helix	Extended strand	Beta turn	Random coil
OsDWARF4	0.4842	0.1107	0.0474	0.3577
OsD11	0.4938	0.1104	0.0417	0.3542
TaDWARF4-4A	0.5053	0.1174	0.0445	0.3327
TaDWARF4-4B	0.498	0.1126	0.0494	0.3399
TaDWARF4-4D	0.4891	0.1109	0.0535	0.3465
TaD11-2B	0.4926	0.1221	0.0337	0.3516
HvDWARF4	0.499	0.1129	0.0574	0.3307
HvD11	0.4874	0.1261	0.0378	0.3487
ZmDWARF4	0.4863	0.1284	0.0568	0.3284
ZmD11	0.512	0.1089	0.0327	0.3464
SbDWARF4/SbD11	0.4724	0.1186	0.0429	0.3661
OsD2	0.4653	0.1306	0.0408	0.3633
OsD3	0.4751	0.1153	0.0437	0.3658
TaD2/3-3A	0.4846	0.1232	0.039	0.3532
TaD2/3-3B	0.4798	0.1174	0.0445	0.3583
TaD2/3-3D	0.4765	0.1247	0.0409	0.3579
HvD2/3	0.4623	0.1161	0.0489	0.3727
ZmD2	0.4563	0.1171	0.0397	0.3869
ZmD3	0.4425	0.1169	0.0441	0.3966
SbD2	0.4735	0.1238	0.0413	0.3615
SbD3	0.4324	0.1105	0.0381	0.419
OsBRD1	0.4776	0.1279	0.0405	0.3539
TaBRD1-2A.1	0.4821	0.1305	0.0526	0.3347
TaBRD1-2A.2	0.4768	0.1203	0.0443	0.3586
TaBRD1-2A.3	0.4968	0.1253	0.0531	0.3248
TaBRD1-2A.4	0.4947	0.1253	0.0403	0.3397
TaBRD1-2B.1	0.5031	0.1211	0.0459	0.3299
TaBRD1-2B.2	0.4703	0.125	0.0424	0.3623
TaBRD1-2B.3	0.4726	0.1392	0.0422	0.346
TaBRD1-2D.1	0.4778	0.1332	0.0423	0.3467
TaBRD1-2D.2	0.4926	0.1311	0.0402	0.3362
TaBRD1-2D.3	0.4839	0.1135	0.0385	0.364
TaBRD1-2D.4	0.4936	0.1213	0.0362	0.3489
HvBRD1-1	0.4503	0.1036	0.055	0.3911
HvBRD1-2	0.4242	0.1074	0.0468	0.4215
ZmBRD1	0.5098	0.1138	0.0503	0.326
SbBRD1	0.5011	0.1204	0.0473	0.3312
OsBRI1	0.3809	0.1267	0.0303	0.4621
TaBRI1-3A	0.3874	0.13	0.0258	0.4568
TaBRI1-3B	0.3596	0.1254	0.0324	0.4826
TaBRI1-3D	0.3799	0.1361	0.0409	0.4431
HvBRI1	0.3675	0.1282	0.0325	0.4718
ZmBRI1-1	0.3707	0.1113	0.0278	0.4901
ZmBRI1-2	0.3699	0.1212	0.025	0.484
SbBRI1	0.3688	0.1304	0.017	0.4839
OsBAK1	0.4119	0.1378	0.0481	0.4022
TaBAK1-7B	0.4228	0.1206	0.0498	0.4068
HvBAK1	0.4196	0.1367	0.0643	0.3794
ZmBAK1	0.4763	0.0946	0.0457	0.3834
SbBAK1	0.4057	0.1331	0.0539	0.4073
OsGSK1	0.351	0.0913	0.0673	0.4904
OsGSK2	0.3527	0.2291	0.0727	0.3455
OsGSK3	0.3358	0.1716	0.0622	0.4303
OsGSK4	0.3598	0.1663	0.0769	0.397
TaGSK1/2/3/4-1A	0.3483	0.1642	0.0721	0.4154
TaGSK1/2/3/4-1B	0.3284	0.1567	0.0622	0.4527
TaGSK1/2/3/4-1D	0.3209	0.1741	0.0647	0.4403
TaGSK1/2/3/4-3A	0.3677	0.1799	0.0661	0.3862
TaGSK1/2/3/4-3D	0.3167	0.1746	0.0673	0.4414
HvGSK1/2/3/4	0.3575	0.155	0.0625	0.425
ZmGSK1/2/3/4-1	0.338	0.1632	0.0723	0.4266
ZmGSK1/2/3/4-2	0.3571	0.17	0.0665	0.4064
SbGSK1/2/3/4	0.3501	0.1727	0.0767	0.4005
OsBZR1	0.1611	0.094	0.047	0.698
TaBZR1-2B	0.2204	0.0927	0.0575	0.6294
TaBZR1-2D	0.2204	0.0863	0.0639	0.6294
HvBZR1	0.1792	0.086	0.0824	0.6523
ZmBZR1	0.2438	0.1019	0.071	0.5833
SbBZR1	0.256	0.1042	0.0655	0.5744
OsSPY	0.5636	0.0873	0.056	0.2931
TaSPY-6A	0.552	0.0945	0.0626	0.2909
HvSPY	0.5042	0.1133	0.0482	0.3343
ZmSPY	0.5763	0.0692	0.0527	0.3019
SbSPY	0.5486	0.0798	0.0612	0.3104
OsGRS1	0.2364	0.0545	0.0545	0.6545
TaGSR1-7D	0.2553	0.1489	0.0638	0.5319
HvGSR1	0.2389	0.1504	0.0265	0.5841
ZmGSR1	0.1793	0.0828	0.0483	0.6897
SbGSR1	0.2193	0.0439	0.0789	0.6579
OsELT1	0.3986	0.1261	0.0768	0.3986
TaELT1-6A	0.422	0.1044	0.0801	0.3934
TaELT1-6B	0.4134	0.1073	0.0815	0.3977
TaELT1-6D	0.4129	0.1039	0.0787	0.4045
HvELT1-1	0.3815	0.1115	0.033	0.4741
HvELT1-2	0.3703	0.1171	0.0443	0.4684
HvELT1-3	0.3815	0.113	0.033	0.4725
ZmELT1	0.4278	0.1178	0.0785	0.3759
SbELT1	0.4288	0.1054	0.0798	0.386
OsSMOS1	0.3576	0.0753	0.0306	0.5365
TaSMOS1-1A	0.3421	0.1124	0.0383	0.5072
TaSMOS1-1D	0.346	0.0948	0.0355	0.5237
HvSMOS1	0.3184	0.0974	0.0262	0.5581
ZmSMOS1	0.3561	0.0787	0.0248	0.5404
SbSMOS1	0.3654	0.1106	0.0385	0.4856
OsDLT	0.4149	0.1037	0.0389	0.4425
TaDLT-4A	0.4509	0.0998	0.0435	0.4058
HvDLT	0.4565	0.1066	0.0568	0.3801
ZmDLT	0.4075	0.0893	0.0438	0.4594
SbDLT	0.4364	0.102	0.0377	0.4239
OsOFP1	0.401	0.1117	0.0711	0.4162
OsOFP8	0.3509	0.1272	0.0439	0.4781
TaOFP1-3A	0.3229	0.1501	0.0652	0.4618
TaOFP1-3B	0.3588	0.1356	0.048	0.4576
TaOFP1-3D	0.3134	0.1481	0.0655	0.4729
TaOFP8-3A	0.2723	0.1384	0.0268	0.5625
TaOFP8-3B	0.2876	0.1372	0.0354	0.5398
TaOFP8-3D	0.3348	0.1233	0.0396	0.5022
HvOFP1	0.2877	0.1536	0.0475	0.5112
HvOFP8	0.2902	0.1339	0.0357	0.5402
ZmOFP1	0.3528	0.1034	0.0584	0.4854
ZmOFP8	0.2955	0.17	0.0364	0.498
SbOFP1	0.3307	0.1138	0.0608	0.4947
SbOFP8	0.3136	0.1653	0.0551	0.4661
OsLIC	0.1564	0.0744	0.0256	0.7436
TaLIC-7B	0.1421	0.0827	0.0181	0.7571
HvLIC	0.1327	0.0811	0.027	0.7592
ZmLIC	0.1441	0.0588	0.0265	0.7706
SbLIC	0.1578	0.0777	0.0243	0.7403
OsCYC U4;1	0.6604	0.0472	0.0142	0.2783
TaCYC U4;1-1B	0.5488	0.0813	0.0244	0.3455
HvCYC U4;1	0.6292	0.05	0.0292	0.2917
ZmCYC U4;1	0.5088	0.0929	0.031	0.3673
SbCYC U4;1	0.521	0.0714	0.0798	0.3277
OsTUD1	0.5556	0.0893	0.061	0.2941
TaTUD1-4B	0.5773	0.0632	0.0458	0.3137
TaTUD1-4D	0.5817	0.0632	0.0501	0.305
HvTUD1	0.5957	0.0804	0.0522	0.2717
ZmTUD1	0.5861	0.0741	0.0479	0.2919
SbTUD1	0.5664	0.0741	0.0523	0.3072
OsD1	0.5158	0.1079	0.0395	0.3368
TaD1-1B	0.5358	0.1088	0.0398	0.3156
HvD1	0.4874	0.1261	0.0378	0.3487
ZmD1	0.5333	0.1103	0.0487	0.3077
SbD1	0.5205	0.1051	0.0513	0.3231
OsBU1	0.6552	0.0115	0	0.3333
OsILI1	0.5865	0.0096	0.0096	0.3942
OsBUL1	0.6477	0	0.0227	0.3295
TaBU1/TaILI1/TaBUL1-7A	0.6364	0.0227	0.0227	0.3182
TaBU1/TaILI1/TaBUL1-7B	0.6364	0	0	0.3636
TaBU1/TaILI1/TaBUL1-7D	0.6364	0	0	0.3636
HvBU1	0.686	0	0.0233	0.2907
HvILI1	0.5876	0	0	0.4124
HvBUL1	0.6196	0.0109	0.0217	0.3478
ZmILI1	0.5769	0	0	0.4231
ZmBU1/BUL1	0.6667	0	0	0.3333
SbILI1	0.6522	0.0109	0.0217	0.3152
SbILI1/BUL1	0.6444	0	0	0.3556
OsIBH1	0.6273	0.0545	0.0818	0.2364
TaIBH1-1A	0.6364	0.0165	0.0579	0.2893
HvIBH1	0.5702	0.0331	0.0496	0.3471
ZmIBH1	0.4474	0.0175	0.0263	0.5088
SbIBH1	0.5625	0.0078	0.0469	0.3828
OsGRAS19	0.4291	0.0986	0.0554	0.417
TaGRAS19-4B	0.4899	0.0969	0.0439	0.3693
HvGRAS19	0.3974	0.1262	0.0734	0.403
ZmGRAS19	0.4301	0.1016	0.0399	0.4283
SbGRAS19	0.4472	0.0877	0.0572	0.4079
OsMADS22	0.6272	0.1228	0.0307	0.2193
OsMADS47	0.5861	0.0984	0.0164	0.2992
OsMADS55	0.704	0.0897	0.009	0.1973
TaMADS22/47/55-4A	0.6503	0.0429	0.0123	0.2945
TaMADS22/47/55-4B	0.614	0.1184	0.0395	0.2281
TaMADS22/47/55-4D	0.5752	0.115	0.0531	0.2566
HvMADS22	0.6044	0.12	0.0222	0.2533
HvMADS47	0.5859	0.1101	0.0573	0.2467
HvMADS55	0.6667	0.0679	0.0062	0.2593
ZmMADS22/47/55-1	0.6335	0.1176	0.0317	0.2172
ZmMADS22/47/55-2	0.6606	0.095	0.0317	0.2127
SbMADS22	0.7586	0.0747	0.023	0.1437
SbMADS47	0.6087	0.0826	0.0304	0.2783
SbMADS55	0.72	0.0933	0.04	0.1467
OsXIAO	0.3641	0.1341	0.0236	0.4783
TaXIAO-2A	0.3766	0.1358	0.0359	0.4518
TaXIAO-2B	0.3593	0.136	0.0317	0.4731
TaXIAO-2D	0.378	0.1305	0.035	0.4565
HvXIAO	0.3606	0.1406	0.041	0.4578
ZmXIAO	0.423	0.1425	0.0713	0.3632
SbXIAO	0.3575	0.1255	0.027	0.49
OsLC2	0.2817	0.1268	0.0441	0.5474
TaLC2-6A	0.2707	0.1173	0.0427	0.5693
TaLC2-6B	0.2827	0.12	0.036	0.5613
TaLC2-6D	0.3053	0.116	0.0387	0.54
HvLC2	0.2947	0.1227	0.0373	0.5453
ZmLC2	0.2935	0.1277	0.0394	0.5394
SbLC2	0.2957	0.1196	0.0355	0.5493
OsARF11	0.2932	0.1351	0.0419	0.5298
OsARF19	0.3956	0.1372	0.0595	0.4077
TaARF11-2A	0.2764	0.1257	0.044	0.5539
TaARF11-2B	0.2775	0.1403	0.0377	0.5445
TaARF11-2D	0.3037	0.1309	0.0398	0.5257
TaARF19-7A	0.341	0.1441	0.0759	0.439
TaARF19-7B	0.3382	0.1414	0.075	0.4455
TaARF19-7D	0.3421	0.1413	0.0757	0.4409
HvARF11	0.2683	0.1426	0.0419	0.5472
HvARF19	0.3433	0.1023	0.0479	0.5065
ZmARF11-1	0.2692	0.1549	0.0726	0.5032
ZmARF11-2	0.2742	0.1376	0.0448	0.5433
ZmARF19	0.3509	0.1487	0.0637	0.4367
SbARF11/19	0.3321	0.1572	0.0763	0.4344

## Sheet: Table S3
Table S3 Ka, Ks and Ka/Ks ratio between BR-related plant architecture genes in pairs.
Gene1	Gene2	Ka	Ks	Ka/Ks
TaDWARF4-4A	TaDWARF4-4D	0.0043491	0.0785601	0.0553601
TaDWARF4-4B	TaDWARF4-4D	0.00521666	0.0635913	0.0820342
TaD2/3-3A	TaD2/3-3D	0.0118525	0.0584807	0.202675
TaD2/3-3B	TaD2/3-3D	0.0117916	0.08313	0.141846
TaBRD1-2A.4	TaBRD1-2B.1	0.0722258	0.43762	0.165042
TaBRD1-2B.1	TaBRD1-2D.2	0.0762303	0.422589	0.180389
TaBRD1-2B.2	TaBRD1-2D.1	0.0315032	0.301577	0.104462
TaBRI1-3A	TaBRI1-3D	0.00555044	0.0739948	0.0750112
TaBRI1-3B	TaBRI1-3D	0.00476224	0.0509618	0.0934471
TaGSK1/2/3/4-1A	TaGSK1/2/3/4-1D	0.00273673	0.037001	0.0739636
TaGSK1/2/3/4-1B	TaGSK1/2/3/4-1D	0.00328588	0.00344432	0.953998
TaGSK1/2/3/4-3A	TaGSK1/2/3/4-3D	0.013056	0.126113	0.103526
TaELT1-6A	TaELT1-6D	0.0324522	0.145261	0.223406
TaELT1-6B	TaELT1-6D	0.0256012	0.156225	0.163874
TaSMOS1-1A	TaSMOS1-1D	0.00629815	0.0450482	0.139809
TaOFP1-3A	TaOFP1-3D	0.0102918	0.0502766	0.204703
TaOFP1-3B	TaOFP1-3D	0.0180809	0.0667106	0.271035
TaOFP8-3A	TaOFP8-3D	0.0194417	0.056687	0.342966
TaOFP8-3B	TaOFP8-3D	0.0336219	0.0808359	0.415928
TaTUD1-4B	TaTUD1-4D	0.00196255	0.0643827	0.0304826
TaBU1/TaILI1/TaBUL1-7A	TaBU1/TaILI1/TaBUL1-7D	0.00494643	0.0334317	0.147956
TaBU1/TaILI1/TaBUL1-7B	TaBU1/TaILI1/TaBUL1-7D	0	0	NaN
TaMADS22/47/55-4A	TaMADS22/47/55-4D	0.0105799	0.0881208	0.120061
TaMADS22/47/55-4B	TaMADS22/47/55-4D	0.0115442	0.0821333	0.140555
TaXIAO-2A	TaXIAO-2D	0.00980919	0.102753	0.0954634
TaXIAO-2B	TaXIAO-2D	0.00982525	0.0873632	0.112464
TaLC2-6A	TaLC2-6D	0.00639787	0.0637834	0.100306
TaLC2-6B	TaLC2-6D	0.00698288	0.0637622	0.109514
TaARF11-2A	TaARF11-2D	0.00685197	0.140636	0.0487213
TaARF11-2B	TaARF11-2D	0.00730766	0.171647	0.0425737
TaARF19-7A	TaARF19-7D	0.0040319	0.0560697	0.0719087
TaARF19-7B	TaARF19-7D	0.00660636	0.06734	0.0981045
HvELT1-1	HvELT1-3	0.152525	0.957803	0.159244
SbD2	SbD3	0.216931	0.896372	0.24201
ZmD2	ZmD3	0.215313	0.792292	0.271759
ZmBRI1-1	ZmBRI1-2	0.0269223	0.206751	0.130216
ZmGSK1/2/3/4-1	ZmGSK1/2/3/4-2	0.0223106	0.256328	0.0870394
TaDWARF4-4D	OsDWARF4	0.0586319	0.437384	0.134051
TaD2/3-3A	OsD3	0.199235	0.704823	0.282673
TaD2/3-3B	OsD3	0.196852	0.740952	0.265674
TaD2/3-3D	OsD3	0.198651	0.691875	0.287119
TaBRI1-3A	OsBRI1	0.0940114	0.515804	0.182262
TaBRI1-3B	OsBRI1	0.100202	0.502375	0.199456
TaBRI1-3D	OsBRI1	0.0969839	0.511877	0.189467
TaGSK1/2/3/4-3A	OsGSK3	0.0543552	0.733133	0.074141
TaGSK1/2/3/4-3D	OsGSK3	0.0420036	0.68206	0.0615834
TaBZR1-2B	OsBZR1	0.0523445	0.295372	0.177215
TaBZR1-2D	OsBZR1	0.0531126	0.286577	0.185335
TaGSR1-7D	OsGSR1	0.131699	0.325073	0.405138
TaELT1-6A	OsELT1	0.223487	0.538041	0.415372
TaELT1-6B	OsELT1	0.210356	0.559593	0.375909
TaELT1-6D	OsELT1	0.213125	0.562485	0.3789
TaDLT-4A	OsDLT	0.125367	0.305905	0.409823
TaOFP1-3A	OsOFP1	0.193839	0.55283	0.35063
TaOFP1-3B	OsOFP1	0.18681	0.589193	0.317061
TaOFP1-3D	OsOFP1	0.181546	0.536403	0.338451
TaOFP8-3B	OsOFP8	0.120702	0.281764	0.42838
TaLIC-7B	OsLIC	0.164442	0.795469	0.206724
TaCYC U4;1-1B	OsCYC U4;1	0.179784	0.310272	0.57944
TaTUD1-4B	OsTUD1	0.0506393	0.638523	0.0793069
TaTUD1-4D	OsTUD1	0.0501453	0.640163	0.078332
TaBU1/TaILI1/TaBUL1-7A	OsBU1	0.0946348	0.238585	0.39665
TaBU1/TaILI1/TaBUL1-7B	OsBU1	0.0917585	0.205613	0.446269
TaBU1/TaILI1/TaBUL1-7D	OsBU1	0.0917585	0.205613	0.446269
TaIBH1-1A	OsIBH1	0.274677	0.629617	0.436261
TaGRAS19-4B	OsGRAS19	0.109768	0.516874	0.21237
TaXIAO-2A	OsXIAO	0.0869852	0.49258	0.176591
TaXIAO-2B	OsXIAO	0.0860523	0.455543	0.1889
TaXIAO-2D	OsXIAO	0.0830149	0.457057	0.181629
TaLC2-6A	OsLC2	0.145346	0.554706	0.262023
TaLC2-6B	OsLC2	0.145715	0.54441	0.267657
TaLC2-6D	OsLC2	0.143258	0.574641	0.2493
TaARF11-2A	OsARF11	0.105861	0.724623	0.146091
TaARF11-2B	OsARF11	0.102227	0.730491	0.139943
TaARF11-2D	OsARF11	0.10221	0.768446	0.133009
HvBRI1	OsBRI1	0.0956141	0.52024	0.183789
HvDLT	OsDLT	0.11579	0.327117	0.353972
HvOFP1	OsOFP1	0.178539	0.569238	0.313645
HvOFP8	OsOFP8	0.125542	0.259255	0.484241
HvTUD1	OsTUD1	0.0439187	0.631518	0.0695446
HvBU1	OsBUL1	0.0708742	0.356381	0.198872
HvIBH1	OsIBH1	0.306867	0.492809	0.62269
HvXIAO	OsXIAO	0.0834284	0.503985	0.165537
SbDWARF4/D11	OsD11	0.0557001	0.492699	0.113051
SbD2	OsD3	0.197165	0.815108	0.241889
SbD3	OsD3	0.145727	0.579033	0.251673
SbBRD1	OsBRD1	0.0990215	0.515643	0.192035
SbBRI1	OsBRI1	0.119704	0.599637	0.199628
SbBAK1	OsBAK1	0.0378239	0.514069	0.0735775
SbGSK1/2/3/4	OsGSK4	0.0672929	0.944351	0.0712584
SbBZR1	OsBZR1	0.0530063	0.349489	0.151668
SbSPY	OsSPY	0.0703986	0.550453	0.127892
SbGSR1	OsGSR1	0.181921	0.484421	0.375544
SbELT1	OsELT1	0.134435	0.539222	0.249313
SbDLT	OsDLT	0.10125	0.278154	0.364006
SbOFP1	OsOFP1	0.217569	0.55179	0.394297
SbLIC	OsLIC	0.138495	0.764193	0.181231
SbTUD1	OsTUD1	0.0609243	0.646393	0.0942527
SbBU1/SbBUL1	OsBU1	0.07723	0.344075	0.224457
SbIBH1	OsIBH1	0.343837	0.412953	0.832629
SbGRAS19	OsGRAS19	0.103006	0.570431	0.180576
SbMADS55	OsMADS55	0.10864	0.589195	0.184387
SbXIAO	OsXIAO	0.0669627	0.558888	0.119814
SbLC2	OsLC2	0.130816	0.754474	0.173387
ZmD11	OsD11	0.0726895	0.680602	0.106802
ZmD2	OsD2	0.114087	0.422639	0.26994
ZmD3	OsD2	0.214261	0.833718	0.256994
ZmBRD1	OsBRD1	0.0979152	0.562998	0.173918
ZmBRI1-1	OsBRI1	0.12433	0.62809	0.19795
ZmBRI1-2	OsBRI1	0.124324	0.647033	0.192144
ZmGSK1/2/3/4-1	OsGSK3	0.0644622	1.25065	0.051543
ZmGSK1/2/3/4-2	OsGSK3	0.060082	1.20943	0.0496781
ZmBZR1	OsBZR1	0.0655991	0.345703	0.189755
ZmSPY	OsSPY	0.079564	0.631086	0.126075
ZmDLT	OsDLT	0.106632	0.284181	0.375224
ZmOFP1	OsOFP1	0.296003	0.544237	0.543885
ZmOFP8	OsOFP8	0.157103	0.389724	0.403114
ZmTUD1	OsTUD1	0.0589489	0.639905	0.0921213
ZmILI1	OsILI1	0.0642841	0.310075	0.207318
ZmBU1/ZmBUL1	OsBU1	0.0642244	0.461652	0.139119
ZmIBH1	OsIBH1	0.361556	0.597809	0.604802
ZmGRAS19	OsGRAS19	0.110249	0.629953	0.175012
ZmMADS22/47/55-1	OsMADS55	0.0967023	1.02609	0.094244
ZmMADS22/47/55-2	OsMADS55	0.0892388	1.00268	0.0890004
ZmARF11-2	OsARF11	0.115133	0.781213	0.147377

## Sheet: Table S4
Table S4 BR-elements in promoters of BR-related plant architecture genes.
Gene name	BRRE	G-box	E-box	GATGTG	CTCGC	Total number of BR-element
TaDWARF4-4A	3	1	0	3	4	11
TaDWARF4-4B	2	1	1	2	5	11
TaDWARF4-4D	2	1	0	3	4	10
TaD11-2B	0	0	0	2	1	3
TaD2/TaD3-3A	0	0	0	1	1	2
TaD2/TaD3-3B	2	0	1	0	0	3
TaD2/TaD3-3D	1	0	0	0	1	2
TaBRD1-2A.1	0	0	2	2	2	6
TaBRD1-2A.2	0	0	1	1	1	3
TaBRD1-2A.3	1	0	0	3	2	6
TaBRD1-2A.4	1	1	2	0	0	4
TaBRD1-2B.1	1	0	0	1	1	3
TaBRD1-2B.2	2	0	1	1	2	6
TaBRD1-2B.3	3	0	0	0	4	7
TaBRD1-2D.1	0	0	0	1	0	1
TaBRD1-2D.2	1	0	1	2	0	4
TaBRD1-2D.3	0	0	1	1	0	2
TaBRD1-2D.4	1	0	0	0	2	3
TaBRI1-3A	4	1	4	1	0	10
TaBRI1-3B	8	4	0	0	3	15
TaBRI1-3D	2	2	0	0	7	11
TaBAK1-7B	2	0	1	1	2	6
TaGSK1/2/3/4-1A	0	0	1	1	0	2
TaGSK1/2/3/4-1B	0	0	2	1	0	3
TaGSK1/2/3/4-1D	1	0	2	2	0	5
TaGSK1/2/3/4-3A	1	0	0	2	1	4
TaGSK1/2/3/4-3D	1	0	0	2	1	4
TaBZR1-2B	0	0	0	2	5	7
TaBZR1-2D	0	1	0	2	2	5
TaSPY-6A	1	1	2	0	0	4
TaGSR1-7D	3	1	2	2	1	9
TaELT1-6A	1	0	1	0	0	2
TaELT1-6B	1	0	0	1	0	2
TaELT1-6D	4	0	1	0	2	7
TaSMOS1-1A	0	0	0	1	0	1
TaSMOS1-1D	0	1	0	1	0	2
TaDLT-4A	5	1	0	0	2	8
TaOFP1-3A	1	2	1	0	1	5
TaOFP1-3B	3	1	1	0	4	9
TaOFP1-3D	2	3	3	2	2	12
TaOFP8-3A	1	0	0	0	1	2
TaOFP8-3B	3	0	2	1	2	8
TaOFP8-3D	2	1	0	0	2	5
TaLIC-7B	1	0	5	1	2	9
TaCYC U4;1-1B	3	0	1	0	1	5
TaTUD1-4B	8	2	1	0	10	21
TaTUD1-4D	6	2	0	0	10	18
TaD1-1B	1	1	0	3	1	6
TaBU1/TaILI1/TaBUL1-7A	1	0	1	0	8	10
TaBU1/TaILI1/TaBUL1-7B	1	1	1	0	7	10
TaBU1/TaILI1/TaBUL1-7D	3	4	3	0	4	14
TaIBH1-1A	0	1	0	3	2	6
TaGRAS19-4B	1	0	1	0	2	4
TaMADS22/47/55-4A	2	0	1	2	0	5
TaMADS22/47/55-4B	1	0	3	1	6	11
TaMADS22/47/55-4D	1	0	0	0	4	5
TaXIAO-2A	3	0	0	0	2	5
TaXIAO-2B	4	1	0	1	3	9
TaXIAO-2D	0	1	1	1	3	6
TaLC2-6A	3	2	1	3	5	14
TaLC2-6B	4	1	1	4	6	16
TaLC2-6D	3	1	1	3	5	13
TaARF11-2A	1	0	0	2	0	3
TaARF11-2B	1	0	0	1	0	2
TaARF11-2D	1	0	0	1	2	4
TaARF19-7A	3	1	0	1	3	8
TaARF19-7B	2	0	2	1	5	10
TaARF19-7D	2	1	0	1	3	7
HvDWARF4	2	1	0	4	6	13
HvD11	1	0	1	0	4	6
HvD2/3	2	0	0	0	2	4
HvBRD1-1	4	0	3	0	0	7
HvBRD1-2	0	0	3	1	0	4
HvBRI1	1	2	0	0	5	8
HvBAK1	0	0	0	1	6	7
HvGSK1/2/3/4	1	0	1	2	4	8
HvBZR1	1	0	0	1	1	3
HvSPY	0	1	1	0	2	4
HvGSR1	1	0	0	1	3	5
HvELT1-1	0	1	1	1	1	4
HvELT1-2	0	0	2	0	0	2
HvELT1-3	1	0	0	2	0	3
HvSMOS1	1	0	0	0	0	1
HvDLT	3	2	2	1	0	8
HvOFP1	2	1	1	0	6	10
HvOFP8	0	0	1	1	8	10
HvLIC	0	0	0	0	0	0
HvCYC U4;1	2	0	3	1	5	11
HvTUD1	8	2	0	1	6	17
HvD1	3	0	0	3	0	6
HvBU1	1	1	4	0	2	8
HvILI1	0	0	3	1	0	4
HvBUL1	2	2	0	1	0	5
HvIBH1	0	1	2	0	1	4
HvGRAS19	0	0	2	0	3	5
HvLC2	3	0	2	2	3	10
HvMADS22	0	0	3	1	2	6
HvMADS47	0	0	0	0	4	4
HvMADS55	0	0	1	3	0	4
HvXIAO	1	0	1	2	5	9
HvARF11	1	0	1	0	9	11
HvARF19	0	0	0	0	0	0
ZmDWARF4	0	0	2	1	3	6
ZmD11	0	0	1	1	2	4
ZmD2	0	0	1	1	2	4
ZmD3	0	0	3	0	3	6
ZmBRD1	0	0	1	0	2	3
ZmBRI1-1	0	1	2	2	4	9
ZmBRI1-2	5	1	2	1	2	11
ZmBAK1	1	0	1	0	3	5
ZmGSK1/2/3/4-1	1	2	0	2	0	5
ZmGSK1/2/3/4-2	0	0	0	0	3	3
ZmBZR1	1	3	0	2	5	11
ZmSPY	1	2	0	0	2	5
ZmGSR1	4	0	0	1	4	9
ZmELT1	0	0	0	1	0	1
ZmSMOS1	0	0	2	1	1	4
ZmDLT	4	3	0	0	2	9
ZmOFP1	0	2	0	3	4	9
ZmOFP8	3	0	1	1	3	8
ZmLIC	0	2	1	2	1	6
ZmCYC U4;1	1	0	1	0	3	5
ZmTUD1	0	1	0	0	3	4
ZmD1	2	0	0	0	5	7
ZmBU1/ZmILI1/ZmBUL1-1	1	1	2	0	8	12
ZmBU1/ZmILI1/ZmBUL1-2	0	0	1	1	0	2
ZmIBH1	0	0	0	2	0	2
ZmGRAS19	1	0	0	0	3	4
ZmLC2	0	1	1	1	5	8
ZmMADS22/47/55-1	2	0	0	0	16	18
ZmMADS22/47/55-2	0	0	1	0	0	1
ZmXIAO	1	0	1	0	6	8
ZmARF11-1	0	1	0	0	1	2
ZmARF11-2	2	0	1	2	4	9
ZmARF19	0	0	0	0	1	1
SbDWARF4/SbD11	0	0	0	1	3	4
SbD2	2	0	1	1	1	5
SbD3	2	2	0	1	1	6
SbBRD1	2	0	0	1	3	6
SbBRI1	4	1	1	0	0	6
SbBAK1	1	0	0	0	1	2
SbGSK1/2/3/4	1	2	1	1	3	8
SbBZR1	3	1	4	0	2	10
SbSPY	2	0	0	0	6	8
SbGSR1	4	1	0	0	3	8
SbELT1	1	0	0	5	0	6
SbSMOS1	1	0	1	1	2	5
SbDLT	3	5	0	1	1	10
SbOFP1	2	3	2	1	2	10
SbOFP8	2	0	0	1	4	7
SbLIC	0	1	1	0	2	4
SbCYC U4:1	5	0	1	0	0	6
SbTUD1	4	2	0	1	1	8
SbD1	1	0	2	0	0	3
SbBU1/SbILI1/SbBUL1-1	1	0	3	2	2	8
SbBU1/SbILI1/SbBUL1-2	0	0	1	0	2	3
SbIBH1	0	0	0	1	1	2
SbGRAS19	0	0	1	0	2	3
SbLC2	0	1	1	0	2	4
SbMADS22	0	0	0	0	0	0
SbMADS47	1	0	2	0	0	3
SbMADS55	0	1	1	0	2	4
SbXIAO	1	0	0	0	13	14
SbARF11/19	0	0	0	1	1	2

## Sheet: Table S5
Table S5 BR-related plant architecture genes identified in WGCNA modules.
GeneID	GeneName	Module
TraesCS1A03G0257800	TaIBH1-1A	darkolivegreen
TraesCS1A03G0310500	TaGSK1/2/3/4-1A	darkolivegreen
TraesCS1B03G0389300	TaGSK1/2/3/4-1B	darkolivegreen
TraesCS1B03G0661800	TaCYC U4;1-1B	blue
TraesCS1D03G0308200	TaGSK1/2/3/4-1D	darkolivegreen
TraesCS2A03G0027900	TaBRD1-2A.1	blue
TraesCS2B03G0529800	TaBZR1-2B	cyan
TraesCS2D03G0418200	TaBZR1-2D	darkred
TraesCS3A03G0227000	TaD2/3-3A	darkred
TraesCS3A03G0312800	TaGSK1/2/3/4-3A	darkolivegreen
TraesCS3A03G0629800	TaBRI1-3A	darkred
TraesCS3B03G0712100	TaBRI1-3B	darkred
TraesCS3D03G0218600	TaD2/3-3D	darkred
TraesCS3D03G0288900	TaGSK1/2/3/4-3D	darkred
TraesCS3D03G0579600	TaBRI1-3D	darkred
TraesCS4B03G0792700	TaMADS22/47/55-4B	darkred
TraesCS4D03G0573800	TaTUD1-4D	blue
TraesCS6A03G0252000	TaSPY-6A	darkred
TraesCS6A03G0291300	TaLC2-6A	darkred
TraesCS6B03G0380500	TaLC2-6B	darkred
TraesCS6D03G0248400	TaLC2-6D	blue
TraesCS7A03G1008400	TaARF19-7A	blue
TraesCS7B03G0850100	TaARF19-7B	blue
TraesCS7D03G0964400	TaARF19-7D	blue

## Sheet: Table S6
Table S6 The genes higly interacting with BR-related plant architecture genes identified in 'darkred' module.
From	To	Weight
TraesCS1A03G0004500	TaMADS22/47/55-4B	0.357072
TraesCS1A03G0015700	TaBZR1-2D	0.371436
TraesCS1A03G0015700	TaD2/3-3A	0.365571
TraesCS1A03G0015700	TaMADS22/47/55-4B	0.408438
TraesCS1A03G0016300	TaMADS22/47/55-4B	0.366762
TraesCS1A03G0034000	TaMADS22/47/55-4B	0.368793
TraesCS1A03G0037300	TaD2/3-3D	0.359042
TraesCS1A03G0037300	TaMADS22/47/55-4B	0.385402
TraesCS1A03G0040400	TaMADS22/47/55-4B	0.368198
TraesCS1A03G0043500	TaMADS22/47/55-4B	0.36613
TraesCS1A03G0046300	TaD2/3-3D	0.3785
TraesCS1A03G0046300	TaLC2-6A	0.35633
TraesCS1A03G0046300	TaLC2-6B	0.362617
TraesCS1A03G0053400	TaMADS22/47/55-4B	0.399676
TraesCS1A03G0056500	TaMADS22/47/55-4B	0.354039
TraesCS1A03G0082100	TaMADS22/47/55-4B	0.383936
TraesCS1A03G0083200	TaMADS22/47/55-4B	0.381278
TraesCS1A03G0099000	TaMADS22/47/55-4B	0.379419
TraesCS1A03G0115500	TaMADS22/47/55-4B	0.371052
TraesCS1A03G0120100	TaD2/3-3A	0.357829
TraesCS1A03G0120100	TaD2/3-3D	0.388296
TraesCS1A03G0120100	TaMADS22/47/55-4B	0.383561
TraesCS1A03G0125000	TaLC2-6A	0.367516
TraesCS1A03G0125000	TaLC2-6B	0.354104
TraesCS1A03G0135500	TaMADS22/47/55-4B	0.367813
TraesCS1A03G0135800	TaMADS22/47/55-4B	0.361752
TraesCS1A03G0138300	TaD2/3-3D	0.364577
TraesCS1A03G0138300	TaMADS22/47/55-4B	0.380769
TraesCS1A03G0160100	TaMADS22/47/55-4B	0.377918
TraesCS1A03G0167600	TaMADS22/47/55-4B	0.38846
TraesCS1A03G0170500	TaMADS22/47/55-4B	0.369068
TraesCS1A03G0172200	TaLC2-6A	0.399084
TraesCS1A03G0172200	TaLC2-6B	0.408943
TraesCS1A03G0172600	TaBZR1-2D	0.359561
TraesCS1A03G0172600	TaD2/3-3A	0.377609
TraesCS1A03G0172600	TaD2/3-3D	0.405788
TraesCS1A03G0172600	TaMADS22/47/55-4B	0.375344
TraesCS1A03G0172700	TaMADS22/47/55-4B	0.367025
TraesCS1A03G0176100	TaMADS22/47/55-4B	0.36214
TraesCS1A03G0176200	TaMADS22/47/55-4B	0.364671
TraesCS1A03G0180300	TaMADS22/47/55-4B	0.374056
TraesCS1A03G0186100	TaMADS22/47/55-4B	0.388859
TraesCS1A03G0190900	TaBZR1-2D	0.355018
TraesCS1A03G0190900	TaD2/3-3A	0.381953
TraesCS1A03G0190900	TaD2/3-3D	0.387115
TraesCS1A03G0190900	TaMADS22/47/55-4B	0.409864
TraesCS1A03G0193300	TaD2/3-3A	0.350793
TraesCS1A03G0193300	TaMADS22/47/55-4B	0.386968
TraesCS1A03G0193400	TaD2/3-3A	0.359135
TraesCS1A03G0193400	TaMADS22/47/55-4B	0.397739
TraesCS1A03G0205300	TaMADS22/47/55-4B	0.360689
TraesCS1A03G0220500	TaMADS22/47/55-4B	0.373328
TraesCS1A03G0224100	TaMADS22/47/55-4B	0.356721
TraesCS1A03G0229600	TaMADS22/47/55-4B	0.381782
TraesCS1A03G0230700	TaMADS22/47/55-4B	0.356249
TraesCS1A03G0232800	TaMADS22/47/55-4B	0.357852
TraesCS1A03G0256600	TaMADS22/47/55-4B	0.359248
TraesCS1A03G0264000	TaBZR1-2D	0.371012
TraesCS1A03G0264000	TaD2/3-3A	0.37819
TraesCS1A03G0264000	TaD2/3-3D	0.400413
TraesCS1A03G0264000	TaMADS22/47/55-4B	0.386691
TraesCS1A03G0276200	TaMADS22/47/55-4B	0.359141
TraesCS1A03G0286300	TaMADS22/47/55-4B	0.394809
TraesCS1A03G0290100	TaMADS22/47/55-4B	0.380736
TraesCS1A03G0293900	TaMADS22/47/55-4B	0.358203
TraesCS1A03G0295400	TaMADS22/47/55-4B	0.369674
TraesCS1A03G0303800	TaMADS22/47/55-4B	0.387481
TraesCS1A03G0313300	TaMADS22/47/55-4B	0.372702
TraesCS1A03G0314000	TaD2/3-3A	0.35247
TraesCS1A03G0314000	TaMADS22/47/55-4B	0.396788
TraesCS1A03G0324600	TaLC2-6A	0.365804
TraesCS1A03G0324600	TaLC2-6B	0.35363
TraesCS1A03G0353100	TaMADS22/47/55-4B	0.352276
TraesCS1A03G0353900	TaMADS22/47/55-4B	0.376011
TraesCS1A03G0355000	TaMADS22/47/55-4B	0.35834
TraesCS1A03G0362200	TaMADS22/47/55-4B	0.396939
TraesCS1A03G0371500	TaMADS22/47/55-4B	0.387253
TraesCS1A03G0374600	TaMADS22/47/55-4B	0.352814
TraesCS1A03G0398000	TaMADS22/47/55-4B	0.352381
TraesCS1A03G0400700	TaMADS22/47/55-4B	0.351944
TraesCS1A03G0402900	TaMADS22/47/55-4B	0.383079
TraesCS1A03G0403400	TaMADS22/47/55-4B	0.357878
TraesCS1A03G0407300	TaMADS22/47/55-4B	0.388719
TraesCS1A03G0412400	TaMADS22/47/55-4B	0.37339
TraesCS1A03G0438500	TaMADS22/47/55-4B	0.394793
TraesCS1A03G0447700	TaMADS22/47/55-4B	0.386516
TraesCS1A03G0451400	TaMADS22/47/55-4B	0.38035
TraesCS1A03G0452600	TaMADS22/47/55-4B	0.352552
TraesCS1A03G0455900	TaMADS22/47/55-4B	0.369075
TraesCS1A03G0459700	TaMADS22/47/55-4B	0.354845
TraesCS1A03G0467000	TaMADS22/47/55-4B	0.391887
TraesCS1A03G0473900	TaMADS22/47/55-4B	0.350569
TraesCS1A03G0474300	TaMADS22/47/55-4B	0.361718
TraesCS1A03G0480300	TaLC2-6A	0.398604
TraesCS1A03G0480300	TaLC2-6B	0.395241
TraesCS1A03G0481600	TaBZR1-2D	0.351128
TraesCS1A03G0481600	TaD2/3-3D	0.357649
TraesCS1A03G0481600	TaMADS22/47/55-4B	0.382358
TraesCS1A03G0486000	TaMADS22/47/55-4B	0.384788
TraesCS1A03G0487700	TaBZR1-2D	0.350368
TraesCS1A03G0487700	TaMADS22/47/55-4B	0.40098
TraesCS1A03G0488100	TaMADS22/47/55-4B	0.3719
TraesCS1A03G0491400	TaMADS22/47/55-4B	0.36274
TraesCS1A03G0501900	TaMADS22/47/55-4B	0.369868
TraesCS1A03G0502500	TaMADS22/47/55-4B	0.352854
TraesCS1A03G0504600	TaMADS22/47/55-4B	0.382236
TraesCS1A03G0505400	TaMADS22/47/55-4B	0.369965
TraesCS1A03G0513200	TaMADS22/47/55-4B	0.378644
TraesCS1A03G0514200	TaMADS22/47/55-4B	0.368333
TraesCS1A03G0514800	TaMADS22/47/55-4B	0.377278
TraesCS1A03G0515400	TaMADS22/47/55-4B	0.381754
TraesCS1A03G0516700	TaMADS22/47/55-4B	0.376509
TraesCS1A03G0517100	TaMADS22/47/55-4B	0.35074
TraesCS1A03G0517900	TaMADS22/47/55-4B	0.357018
TraesCS1A03G0525100	TaMADS22/47/55-4B	0.353787
TraesCS1A03G0528900	TaMADS22/47/55-4B	0.370286
TraesCS1A03G0529100	TaMADS22/47/55-4B	0.375996
TraesCS1A03G0545200	TaD2/3-3D	0.354534
TraesCS1A03G0545200	TaMADS22/47/55-4B	0.365475
TraesCS1A03G0545200	TaLC2-6B	0.36106
TraesCS1A03G0551400	TaMADS22/47/55-4B	0.359108
TraesCS1A03G0559100	TaMADS22/47/55-4B	0.388746
TraesCS1A03G0559500	TaMADS22/47/55-4B	0.375027
TraesCS1A03G0560900	TaMADS22/47/55-4B	0.378525
TraesCS1A03G0562200	TaMADS22/47/55-4B	0.364101
TraesCS1A03G0567100	TaMADS22/47/55-4B	0.396298
TraesCS1A03G0574000	TaMADS22/47/55-4B	0.367229
TraesCS1A03G0574500	TaMADS22/47/55-4B	0.37439
TraesCS1A03G0577200	TaMADS22/47/55-4B	0.375575
TraesCS1A03G0580100	TaMADS22/47/55-4B	0.365428
TraesCS1A03G0580200	TaMADS22/47/55-4B	0.35764
TraesCS1A03G0589400	TaMADS22/47/55-4B	0.395936
TraesCS1A03G0595700	TaMADS22/47/55-4B	0.359776
TraesCS1A03G0597500	TaMADS22/47/55-4B	0.368103
TraesCS1A03G0605200	TaMADS22/47/55-4B	0.372843
TraesCS1A03G0613200	TaMADS22/47/55-4B	0.373174
TraesCS1A03G0613600	TaLC2-6B	0.362079
TraesCS1A03G0615800	TaMADS22/47/55-4B	0.382182
TraesCS1A03G0621200	TaMADS22/47/55-4B	0.366792
TraesCS1A03G0623400	TaMADS22/47/55-4B	0.358578
TraesCS1A03G0625800	TaMADS22/47/55-4B	0.364487
TraesCS1A03G0627800	TaMADS22/47/55-4B	0.352116
TraesCS1A03G0628300	TaMADS22/47/55-4B	0.363448
TraesCS1A03G0629600	TaMADS22/47/55-4B	0.370892
TraesCS1A03G0642400	TaMADS22/47/55-4B	0.359754
TraesCS1A03G0648800	TaMADS22/47/55-4B	0.39436
TraesCS1A03G0653200	TaMADS22/47/55-4B	0.402263
TraesCS1A03G0657800	TaMADS22/47/55-4B	0.384136
TraesCS1A03G0659900	TaMADS22/47/55-4B	0.358513
TraesCS1A03G0660000	TaMADS22/47/55-4B	0.353932
TraesCS1A03G0660800	TaMADS22/47/55-4B	0.362308
TraesCS1A03G0663000	TaMADS22/47/55-4B	0.388978
TraesCS1A03G0664400	TaMADS22/47/55-4B	0.357528
TraesCS1A03G0667800	TaD2/3-3A	0.368008
TraesCS1A03G0667800	TaD2/3-3D	0.371442
TraesCS1A03G0667800	TaMADS22/47/55-4B	0.384307
TraesCS1A03G0671200	TaBZR1-2D	0.382899
TraesCS1A03G0671200	TaD2/3-3A	0.396855
TraesCS1A03G0671200	TaD2/3-3D	0.417487
TraesCS1A03G0671200	TaMADS22/47/55-4B	0.408521
TraesCS1A03G0672400	TaMADS22/47/55-4B	0.393078
TraesCS1A03G0672700	TaLC2-6A	0.369376
TraesCS1A03G0681200	TaMADS22/47/55-4B	0.356468
TraesCS1A03G0681700	TaMADS22/47/55-4B	0.394589
TraesCS1A03G0685300	TaMADS22/47/55-4B	0.378808
TraesCS1A03G0691200	TaMADS22/47/55-4B	0.393692
TraesCS1A03G0693100	TaMADS22/47/55-4B	0.368047
TraesCS1A03G0694300	TaMADS22/47/55-4B	0.352699
TraesCS1A03G0694600	TaD2/3-3D	0.354245
TraesCS1A03G0694600	TaMADS22/47/55-4B	0.375819
TraesCS1A03G0702600	TaMADS22/47/55-4B	0.388324
TraesCS1A03G0704300	TaMADS22/47/55-4B	0.401957
TraesCS1A03G0708600	TaMADS22/47/55-4B	0.377778
TraesCS1A03G0713100	TaMADS22/47/55-4B	0.368272
TraesCS1A03G0718600	TaMADS22/47/55-4B	0.372599
TraesCS1A03G0720100	TaMADS22/47/55-4B	0.383863
TraesCS1A03G0720300	TaBZR1-2D	0.360773
TraesCS1A03G0720300	TaD2/3-3A	0.361275
TraesCS1A03G0720300	TaD2/3-3D	0.395481
TraesCS1A03G0720300	TaMADS22/47/55-4B	0.377533
TraesCS1A03G0720300	TaLC2-6B	0.365274
TraesCS1A03G0721800	TaMADS22/47/55-4B	0.385544
TraesCS1A03G0723000	TaMADS22/47/55-4B	0.379581
TraesCS1A03G0723100	TaMADS22/47/55-4B	0.360334
TraesCS1A03G0726300	TaMADS22/47/55-4B	0.378498
TraesCS1A03G0726500	TaMADS22/47/55-4B	0.392971
TraesCS1A03G0727700	TaMADS22/47/55-4B	0.39077
TraesCS1A03G0728000	TaMADS22/47/55-4B	0.381574
TraesCS1A03G0742500	TaMADS22/47/55-4B	0.366185
TraesCS1A03G0743700	TaMADS22/47/55-4B	0.371228
TraesCS1A03G0751400	TaD2/3-3A	0.36297
TraesCS1A03G0751400	TaMADS22/47/55-4B	0.410447
TraesCS1A03G0753500	TaMADS22/47/55-4B	0.358588
TraesCS1A03G0760300	TaBZR1-2D	0.362868
TraesCS1A03G0760300	TaD2/3-3A	0.384236
TraesCS1A03G0760300	TaD2/3-3D	0.393896
TraesCS1A03G0760300	TaMADS22/47/55-4B	0.397065
TraesCS1A03G0761400	TaMADS22/47/55-4B	0.377232
TraesCS1A03G0765200	TaMADS22/47/55-4B	0.366313
TraesCS1A03G0768600	TaD2/3-3D	0.361429
TraesCS1A03G0768600	TaLC2-6A	0.350913
TraesCS1A03G0768600	TaLC2-6B	0.359639
TraesCS1A03G0770600	TaMADS22/47/55-4B	0.373495
TraesCS1A03G0770800	TaMADS22/47/55-4B	0.384003
TraesCS1A03G0773800	TaMADS22/47/55-4B	0.366927
TraesCS1A03G0780800	TaMADS22/47/55-4B	0.363085
TraesCS1A03G0789700	TaMADS22/47/55-4B	0.386437
TraesCS1A03G0789900	TaMADS22/47/55-4B	0.369467
TraesCS1A03G0790100	TaMADS22/47/55-4B	0.355863
TraesCS1A03G0790600	TaMADS22/47/55-4B	0.376853
TraesCS1A03G0793300	TaMADS22/47/55-4B	0.392253
TraesCS1A03G0793500	TaMADS22/47/55-4B	0.355868
TraesCS1A03G0794800	TaMADS22/47/55-4B	0.382895
TraesCS1A03G0796800	TaMADS22/47/55-4B	0.360231
TraesCS1A03G0800700	TaBZR1-2D	0.379538
TraesCS1A03G0800700	TaD2/3-3A	0.381432
TraesCS1A03G0800700	TaD2/3-3D	0.374319
TraesCS1A03G0800700	TaMADS22/47/55-4B	0.412143
TraesCS1A03G0803800	TaMADS22/47/55-4B	0.365818
TraesCS1A03G0808700	TaMADS22/47/55-4B	0.368865
TraesCS1A03G0810700	TaLC2-6A	0.383874
TraesCS1A03G0810700	TaLC2-6B	0.364059
TraesCS1A03G0815300	TaMADS22/47/55-4B	0.367321
TraesCS1A03G0817100	TaMADS22/47/55-4B	0.369654
TraesCS1A03G0819300	TaMADS22/47/55-4B	0.376574
TraesCS1A03G0824700	TaBZR1-2D	0.368772
TraesCS1A03G0824700	TaD2/3-3A	0.358209
TraesCS1A03G0824700	TaD2/3-3D	0.392601
TraesCS1A03G0824700	TaMADS22/47/55-4B	0.370212
TraesCS1A03G0824700	TaLC2-6B	0.369667
TraesCS1A03G0830800	TaBZR1-2D	0.396645
TraesCS1A03G0830800	TaD2/3-3A	0.383529
TraesCS1A03G0830800	TaD2/3-3D	0.398515
TraesCS1A03G0830800	TaMADS22/47/55-4B	0.422276
TraesCS1A03G0834600	TaMADS22/47/55-4B	0.390325
TraesCS1A03G0839300	TaMADS22/47/55-4B	0.402191
TraesCS1A03G0845500	TaMADS22/47/55-4B	0.354336
TraesCS1A03G0852100	TaMADS22/47/55-4B	0.393339
TraesCS1A03G0858500	TaLC2-6A	0.373142
TraesCS1A03G0858500	TaLC2-6B	0.363465
TraesCS1A03G0859800	TaD2/3-3D	0.373585
TraesCS1A03G0859800	TaMADS22/47/55-4B	0.374203
TraesCS1A03G0860700	TaMADS22/47/55-4B	0.365731
TraesCS1A03G0862600	TaMADS22/47/55-4B	0.381553
TraesCS1A03G0874700	TaMADS22/47/55-4B	0.384595
TraesCS1A03G0887300	TaMADS22/47/55-4B	0.36712
TraesCS1A03G0887800	TaMADS22/47/55-4B	0.3952
TraesCS1A03G0889500	TaLC2-6A	0.363597
TraesCS1A03G0891500	TaMADS22/47/55-4B	0.360559
TraesCS1A03G0891800	TaMADS22/47/55-4B	0.401944
TraesCS1A03G0892500	TaMADS22/47/55-4B	0.355388
TraesCS1A03G0892700	TaMADS22/47/55-4B	0.3694
TraesCS1A03G0906400	TaMADS22/47/55-4B	0.355735
TraesCS1A03G0907900	TaMADS22/47/55-4B	0.360533
TraesCS1A03G0908400	TaMADS22/47/55-4B	0.382995
TraesCS1A03G0909400	TaMADS22/47/55-4B	0.356275
TraesCS1A03G0917700	TaMADS22/47/55-4B	0.365331
TraesCS1A03G0917900	TaMADS22/47/55-4B	0.386726
TraesCS1A03G0923600	TaMADS22/47/55-4B	0.373527
TraesCS1A03G0938000	TaMADS22/47/55-4B	0.389715
TraesCS1A03G0954900	TaMADS22/47/55-4B	0.362335
TraesCS1A03G0956000	TaMADS22/47/55-4B	0.372269
TraesCS1A03G0956200	TaMADS22/47/55-4B	0.385727
TraesCS1A03G0965000	TaMADS22/47/55-4B	0.369372
TraesCS1A03G0967900	TaD2/3-3D	0.385014
TraesCS1A03G0967900	TaMADS22/47/55-4B	0.371104
TraesCS1A03G0968100	TaD2/3-3D	0.377388
TraesCS1A03G0968100	TaMADS22/47/55-4B	0.356376
TraesCS1A03G0972400	TaMADS22/47/55-4B	0.395316
TraesCS1A03G0975800	TaLC2-6A	0.353437
TraesCS1A03G0975800	TaLC2-6B	0.358918
TraesCS1A03G0980800	TaMADS22/47/55-4B	0.402157
TraesCS1A03G0987600	TaMADS22/47/55-4B	0.373352
TraesCS1A03G0990000	TaMADS22/47/55-4B	0.37574
TraesCS1A03G0993300	TaMADS22/47/55-4B	0.365594
TraesCS1A03G0994300	TaMADS22/47/55-4B	0.363699
TraesCS1A03G1003800	TaD2/3-3A	0.361148
TraesCS1A03G1003800	TaMADS22/47/55-4B	0.414631
TraesCS1A03G1004100	TaMADS22/47/55-4B	0.393905
TraesCS1A03G1005500	TaD2/3-3A	0.350839
TraesCS1A03G1005500	TaMADS22/47/55-4B	0.394369
TraesCS1A03G1008600	TaMADS22/47/55-4B	0.372744
TraesCS1A03G1010500	TaMADS22/47/55-4B	0.377575
TraesCS1A03G1019300	TaMADS22/47/55-4B	0.377404
TraesCS1A03G1019700	TaBZR1-2D	0.352724
TraesCS1A03G1019700	TaD2/3-3A	0.358678
TraesCS1A03G1019700	TaMADS22/47/55-4B	0.410075
TraesCS1A03G1026600	TaMADS22/47/55-4B	0.371231
TraesCS1A03G1029500	TaMADS22/47/55-4B	0.374262
TraesCS1A03G1037900	TaMADS22/47/55-4B	0.374396
TraesCS1A03G1044100	TaLC2-6A	0.353374
TraesCS1A03G1044100	TaLC2-6B	0.356662
TraesCS1A03G1045200	TaMADS22/47/55-4B	0.372542
TraesCS1A03G1045600	TaMADS22/47/55-4B	0.355296
TraesCS1A03G1045700	TaMADS22/47/55-4B	0.374692
TraesCS1B03G0003000	TaMADS22/47/55-4B	0.395709
TraesCS1B03G0015400	TaMADS22/47/55-4B	0.381706
TraesCS1B03G0042200	TaMADS22/47/55-4B	0.374177
TraesCS1B03G0044800	TaMADS22/47/55-4B	0.367065
TraesCS1B03G0048800	TaD2/3-3D	0.360432
TraesCS1B03G0048800	TaLC2-6A	0.39941
TraesCS1B03G0048800	TaLC2-6B	0.402349
TraesCS1B03G0050600	TaMADS22/47/55-4B	0.395266
TraesCS1B03G0054600	TaMADS22/47/55-4B	0.389713
TraesCS1B03G0058100	TaBZR1-2D	0.35587
TraesCS1B03G0058100	TaD2/3-3A	0.369945
TraesCS1B03G0058100	TaMADS22/47/55-4B	0.417007
TraesCS1B03G0062300	TaMADS22/47/55-4B	0.362893
TraesCS1B03G0078100	TaMADS22/47/55-4B	0.382323
TraesCS1B03G0084600	TaMADS22/47/55-4B	0.362955
TraesCS1B03G0085300	TaMADS22/47/55-4B	0.356335
TraesCS1B03G0085400	TaMADS22/47/55-4B	0.35568
TraesCS1B03G0086800	TaD2/3-3D	0.362419
TraesCS1B03G0086800	TaMADS22/47/55-4B	0.360157
TraesCS1B03G0089300	TaMADS22/47/55-4B	0.351283
TraesCS1B03G0091800	TaMADS22/47/55-4B	0.357621
TraesCS1B03G0147500	TaMADS22/47/55-4B	0.379048
TraesCS1B03G0147600	TaMADS22/47/55-4B	0.386789
TraesCS1B03G0148000	TaMADS22/47/55-4B	0.390267
TraesCS1B03G0152200	TaMADS22/47/55-4B	0.417334
TraesCS1B03G0152300	TaMADS22/47/55-4B	0.376959
TraesCS1B03G0164300	TaMADS22/47/55-4B	0.370035
TraesCS1B03G0173000	TaMADS22/47/55-4B	0.371558
TraesCS1B03G0183700	TaMADS22/47/55-4B	0.376266
TraesCS1B03G0187500	TaMADS22/47/55-4B	0.388475
TraesCS1B03G0206600	TaLC2-6A	0.392776
TraesCS1B03G0206600	TaLC2-6B	0.370883
TraesCS1B03G0220100	TaMADS22/47/55-4B	0.38236
TraesCS1B03G0241000	TaMADS22/47/55-4B	0.382956
TraesCS1B03G0244200	TaMADS22/47/55-4B	0.363407
TraesCS1B03G0245000	TaMADS22/47/55-4B	0.364239
TraesCS1B03G0248200	TaMADS22/47/55-4B	0.381902
TraesCS1B03G0252700	TaMADS22/47/55-4B	0.38621
TraesCS1B03G0258000	TaBZR1-2D	0.362888
TraesCS1B03G0258000	TaD2/3-3A	0.382829
TraesCS1B03G0258000	TaD2/3-3D	0.37886
TraesCS1B03G0258000	TaMADS22/47/55-4B	0.411657
TraesCS1B03G0265200	TaMADS22/47/55-4B	0.366177
TraesCS1B03G0266000	TaMADS22/47/55-4B	0.362617
TraesCS1B03G0269600	TaMADS22/47/55-4B	0.361614
TraesCS1B03G0289600	TaMADS22/47/55-4B	0.389055
TraesCS1B03G0291200	TaMADS22/47/55-4B	0.388766
TraesCS1B03G0299900	TaMADS22/47/55-4B	0.371178
TraesCS1B03G0301600	TaMADS22/47/55-4B	0.35826
TraesCS1B03G0318800	TaMADS22/47/55-4B	0.370734
TraesCS1B03G0326400	TaD2/3-3D	0.366124
TraesCS1B03G0326400	TaMADS22/47/55-4B	0.377342
TraesCS1B03G0335300	TaMADS22/47/55-4B	0.368482
TraesCS1B03G0340300	TaMADS22/47/55-4B	0.350152
TraesCS1B03G0342000	TaMADS22/47/55-4B	0.392574
TraesCS1B03G0347500	TaMADS22/47/55-4B	0.364836
TraesCS1B03G0351400	TaMADS22/47/55-4B	0.367263
TraesCS1B03G0361500	TaMADS22/47/55-4B	0.356115
TraesCS1B03G0370300	TaMADS22/47/55-4B	0.382013
TraesCS1B03G0373500	TaMADS22/47/55-4B	0.382988
TraesCS1B03G0388500	TaMADS22/47/55-4B	0.381935
TraesCS1B03G0389200	TaMADS22/47/55-4B	0.353963
TraesCS1B03G0398400	TaBZR1-2D	0.375949
TraesCS1B03G0398400	TaD2/3-3A	0.407249
TraesCS1B03G0398400	TaD2/3-3D	0.416033
TraesCS1B03G0398400	TaMADS22/47/55-4B	0.415744
TraesCS1B03G0400700	TaLC2-6A	0.354972
TraesCS1B03G0419200	TaMADS22/47/55-4B	0.387205
TraesCS1B03G0432100	TaMADS22/47/55-4B	0.361258
TraesCS1B03G0432400	TaD2/3-3D	0.352513
TraesCS1B03G0442100	TaMADS22/47/55-4B	0.351074
TraesCS1B03G0442700	TaMADS22/47/55-4B	0.375548
TraesCS1B03G0462600	TaMADS22/47/55-4B	0.380945
TraesCS1B03G0473100	TaMADS22/47/55-4B	0.38577
TraesCS1B03G0483800	TaMADS22/47/55-4B	0.364987
TraesCS1B03G0485500	TaMADS22/47/55-4B	0.373761
TraesCS1B03G0489100	TaMADS22/47/55-4B	0.379848
TraesCS1B03G0494000	TaMADS22/47/55-4B	0.350649
TraesCS1B03G0498700	TaMADS22/47/55-4B	0.386113
TraesCS1B03G0509100	TaLC2-6A	0.391772
TraesCS1B03G0509100	TaLC2-6B	0.392779
TraesCS1B03G0512500	TaMADS22/47/55-4B	0.378201
TraesCS1B03G0513400	TaMADS22/47/55-4B	0.352079
TraesCS1B03G0518700	TaMADS22/47/55-4B	0.379208
TraesCS1B03G0518800	TaD2/3-3A	0.352378
TraesCS1B03G0518800	TaMADS22/47/55-4B	0.405811
TraesCS1B03G0521700	TaMADS22/47/55-4B	0.376549
TraesCS1B03G0528400	TaMADS22/47/55-4B	0.370817
TraesCS1B03G0533000	TaMADS22/47/55-4B	0.383673
TraesCS1B03G0539400	TaMADS22/47/55-4B	0.372209
TraesCS1B03G0542400	TaMADS22/47/55-4B	0.382761
TraesCS1B03G0544500	TaMADS22/47/55-4B	0.352614
TraesCS1B03G0550200	TaBZR1-2D	0.357063
TraesCS1B03G0550200	TaD2/3-3D	0.352461
TraesCS1B03G0550200	TaMADS22/47/55-4B	0.387623
TraesCS1B03G0550700	TaMADS22/47/55-4B	0.378365
TraesCS1B03G0563000	TaMADS22/47/55-4B	0.362104
TraesCS1B03G0563100	TaMADS22/47/55-4B	0.362144
TraesCS1B03G0574000	TaMADS22/47/55-4B	0.389675
TraesCS1B03G0574500	TaMADS22/47/55-4B	0.372062
TraesCS1B03G0583100	TaMADS22/47/55-4B	0.353001
TraesCS1B03G0584600	TaMADS22/47/55-4B	0.383125
TraesCS1B03G0586500	TaMADS22/47/55-4B	0.385235
TraesCS1B03G0588300	TaLC2-6A	0.350093
TraesCS1B03G0590400	TaMADS22/47/55-4B	0.37427
TraesCS1B03G0591400	TaLC2-6A	0.363259
TraesCS1B03G0591400	TaLC2-6B	0.366928
TraesCS1B03G0595600	TaMADS22/47/55-4B	0.400105
TraesCS1B03G0596500	TaMADS22/47/55-4B	0.381439
TraesCS1B03G0596800	TaMADS22/47/55-4B	0.377018
TraesCS1B03G0602000	TaMADS22/47/55-4B	0.380647
TraesCS1B03G0603200	TaMADS22/47/55-4B	0.359034
TraesCS1B03G0604200	TaD2/3-3D	0.372861
TraesCS1B03G0604200	TaLC2-6A	0.36997
TraesCS1B03G0604200	TaLC2-6B	0.387253
TraesCS1B03G0604700	TaMADS22/47/55-4B	0.364656
TraesCS1B03G0604800	TaMADS22/47/55-4B	0.373004
TraesCS1B03G0606100	TaMADS22/47/55-4B	0.355993
TraesCS1B03G0607400	TaMADS22/47/55-4B	0.367662
TraesCS1B03G0607600	TaMADS22/47/55-4B	0.381602
TraesCS1B03G0610300	TaMADS22/47/55-4B	0.364647
TraesCS1B03G0611500	TaMADS22/47/55-4B	0.381243
TraesCS1B03G0614800	TaMADS22/47/55-4B	0.384625
TraesCS1B03G0618700	TaMADS22/47/55-4B	0.381565
TraesCS1B03G0618900	TaMADS22/47/55-4B	0.363396
TraesCS1B03G0619600	TaMADS22/47/55-4B	0.353912
TraesCS1B03G0620900	TaMADS22/47/55-4B	0.356426
TraesCS1B03G0630700	TaMADS22/47/55-4B	0.363188
TraesCS1B03G0634700	TaBZR1-2D	0.373996
TraesCS1B03G0634700	TaD2/3-3A	0.395747
TraesCS1B03G0634700	TaD2/3-3D	0.400133
TraesCS1B03G0634700	TaMADS22/47/55-4B	0.409599
TraesCS1B03G0635300	TaMADS22/47/55-4B	0.377801
TraesCS1B03G0637100	TaMADS22/47/55-4B	0.360749
TraesCS1B03G0646900	TaMADS22/47/55-4B	0.391652
TraesCS1B03G0652500	TaD2/3-3D	0.355236
TraesCS1B03G0652500	TaMADS22/47/55-4B	0.394433
TraesCS1B03G0654200	TaMADS22/47/55-4B	0.37949
TraesCS1B03G0658200	TaMADS22/47/55-4B	0.376462
TraesCS1B03G0659600	TaMADS22/47/55-4B	0.38162
TraesCS1B03G0661800	TaMADS22/47/55-4B	0.367962
TraesCS1B03G0665100	TaMADS22/47/55-4B	0.379354
TraesCS1B03G0666600	TaD2/3-3D	0.363429
TraesCS1B03G0666600	TaMADS22/47/55-4B	0.355017
TraesCS1B03G0666600	TaLC2-6B	0.353318
TraesCS1B03G0667000	TaBZR1-2D	0.358999
TraesCS1B03G0667000	TaD2/3-3A	0.366893
TraesCS1B03G0667000	TaMADS22/47/55-4B	0.430312
TraesCS1B03G0669400	TaMADS22/47/55-4B	0.389314
TraesCS1B03G0672800	TaMADS22/47/55-4B	0.358677
TraesCS1B03G0684600	TaMADS22/47/55-4B	0.35864
TraesCS1B03G0684700	TaMADS22/47/55-4B	0.401294
TraesCS1B03G0700100	TaMADS22/47/55-4B	0.384795
TraesCS1B03G0700700	TaMADS22/47/55-4B	0.379592
TraesCS1B03G0701500	TaMADS22/47/55-4B	0.352282
TraesCS1B03G0702700	TaD2/3-3A	0.35856
TraesCS1B03G0702700	TaMADS22/47/55-4B	0.417938
TraesCS1B03G0702800	TaMADS22/47/55-4B	0.364059
TraesCS1B03G0707300	TaMADS22/47/55-4B	0.371502
TraesCS1B03G0708800	TaMADS22/47/55-4B	0.381202
TraesCS1B03G0710600	TaMADS22/47/55-4B	0.366895
TraesCS1B03G0710700	TaD2/3-3D	0.365441
TraesCS1B03G0710700	TaLC2-6A	0.362652
TraesCS1B03G0710700	TaLC2-6B	0.372306
TraesCS1B03G0714800	TaMADS22/47/55-4B	0.359749
TraesCS1B03G0717300	TaLC2-6A	0.368599
TraesCS1B03G0717300	TaLC2-6B	0.352317
TraesCS1B03G0723300	TaMADS22/47/55-4B	0.378607
TraesCS1B03G0728700	TaMADS22/47/55-4B	0.382897
TraesCS1B03G0734800	TaMADS22/47/55-4B	0.36554
TraesCS1B03G0739700	TaMADS22/47/55-4B	0.359412
TraesCS1B03G0744200	TaMADS22/47/55-4B	0.35225
TraesCS1B03G0745200	TaMADS22/47/55-4B	0.354972
TraesCS1B03G0745900	TaMADS22/47/55-4B	0.351275
TraesCS1B03G0748100	TaMADS22/47/55-4B	0.360718
TraesCS1B03G0748200	TaMADS22/47/55-4B	0.358728
TraesCS1B03G0753200	TaD2/3-3A	0.393201
TraesCS1B03G0753200	TaD2/3-3D	0.377399
TraesCS1B03G0753200	TaMADS22/47/55-4B	0.390873
TraesCS1B03G0754800	TaMADS22/47/55-4B	0.378172
TraesCS1B03G0758900	TaBZR1-2D	0.351718
TraesCS1B03G0758900	TaD2/3-3A	0.380174
TraesCS1B03G0758900	TaD2/3-3D	0.38797
TraesCS1B03G0758900	TaMADS22/47/55-4B	0.380147
TraesCS1B03G0760600	TaMADS22/47/55-4B	0.356182
TraesCS1B03G0761600	TaLC2-6A	0.367307
TraesCS1B03G0761600	TaLC2-6B	0.370207
TraesCS1B03G0762900	TaBZR1-2D	0.371552
TraesCS1B03G0762900	TaD2/3-3A	0.373447
TraesCS1B03G0762900	TaD2/3-3D	0.371082
TraesCS1B03G0762900	TaMADS22/47/55-4B	0.397975
TraesCS1B03G0763900	TaD2/3-3A	0.355763
TraesCS1B03G0763900	TaMADS22/47/55-4B	0.397559
TraesCS1B03G0764600	TaLC2-6A	0.382132
TraesCS1B03G0764600	TaLC2-6B	0.363199
TraesCS1B03G0774200	TaMADS22/47/55-4B	0.383052
TraesCS1B03G0776500	TaMADS22/47/55-4B	0.371155
TraesCS1B03G0788800	TaMADS22/47/55-4B	0.373121
TraesCS1B03G0790600	TaMADS22/47/55-4B	0.391328
TraesCS1B03G0799600	TaMADS22/47/55-4B	0.357352
TraesCS1B03G0803700	TaMADS22/47/55-4B	0.382177
TraesCS1B03G0821900	TaD2/3-3A	0.359335
TraesCS1B03G0821900	TaD2/3-3D	0.365982
TraesCS1B03G0821900	TaMADS22/47/55-4B	0.378535
TraesCS1B03G0822000	TaBZR1-2D	0.37079
TraesCS1B03G0822000	TaD2/3-3A	0.379079
TraesCS1B03G0822000	TaD2/3-3D	0.409099
TraesCS1B03G0822000	TaMADS22/47/55-4B	0.397985
TraesCS1B03G0822000	TaLC2-6B	0.354393
TraesCS1B03G0823600	TaMADS22/47/55-4B	0.369651
TraesCS1B03G0825500	TaMADS22/47/55-4B	0.354324
TraesCS1B03G0830800	TaMADS22/47/55-4B	0.352251
TraesCS1B03G0831500	TaMADS22/47/55-4B	0.36934
TraesCS1B03G0833300	TaMADS22/47/55-4B	0.356387
TraesCS1B03G0847600	TaMADS22/47/55-4B	0.381681
TraesCS1B03G0848500	TaMADS22/47/55-4B	0.373242
TraesCS1B03G0859500	TaMADS22/47/55-4B	0.37881
TraesCS1B03G0869000	TaLC2-6A	0.389626
TraesCS1B03G0869000	TaLC2-6B	0.396619
TraesCS1B03G0869800	TaMADS22/47/55-4B	0.367277
TraesCS1B03G0879400	TaD2/3-3A	0.357069
TraesCS1B03G0879400	TaD2/3-3D	0.393143
TraesCS1B03G0879400	TaMADS22/47/55-4B	0.362967
TraesCS1B03G0881400	TaMADS22/47/55-4B	0.351114
TraesCS1B03G0882200	TaLC2-6A	0.373191
TraesCS1B03G0882200	TaLC2-6B	0.381369
TraesCS1B03G0904500	TaMADS22/47/55-4B	0.35829
TraesCS1B03G0906300	TaMADS22/47/55-4B	0.387596
TraesCS1B03G0906800	TaMADS22/47/55-4B	0.385115
TraesCS1B03G0906900	TaMADS22/47/55-4B	0.382907
TraesCS1B03G0907000	TaMADS22/47/55-4B	0.371445
TraesCS1B03G0907100	TaMADS22/47/55-4B	0.361471
TraesCS1B03G0913000	TaMADS22/47/55-4B	0.356503
TraesCS1B03G0914100	TaMADS22/47/55-4B	0.374235
TraesCS1B03G0917100	TaMADS22/47/55-4B	0.376311
TraesCS1B03G0925400	TaMADS22/47/55-4B	0.399567
TraesCS1B03G0934600	TaLC2-6A	0.357613
TraesCS1B03G0940900	TaMADS22/47/55-4B	0.384188
TraesCS1B03G0941600	TaMADS22/47/55-4B	0.354954
TraesCS1B03G0947800	TaLC2-6A	0.37416
TraesCS1B03G0947800	TaLC2-6B	0.357792
TraesCS1B03G0948900	TaMADS22/47/55-4B	0.388258
TraesCS1B03G0950500	TaMADS22/47/55-4B	0.37715
TraesCS1B03G0953200	TaMADS22/47/55-4B	0.379018
TraesCS1B03G0957000	TaBZR1-2D	0.391374
TraesCS1B03G0957000	TaD2/3-3A	0.379759
TraesCS1B03G0957000	TaD2/3-3D	0.39849
TraesCS1B03G0957000	TaMADS22/47/55-4B	0.398913
TraesCS1B03G0959000	TaMADS22/47/55-4B	0.395064
TraesCS1B03G0960200	TaMADS22/47/55-4B	0.389416
TraesCS1B03G0962800	TaMADS22/47/55-4B	0.385742
TraesCS1B03G0971700	TaMADS22/47/55-4B	0.395033
TraesCS1B03G0972200	TaMADS22/47/55-4B	0.389217
TraesCS1B03G0994700	TaLC2-6A	0.358277
TraesCS1B03G1001700	TaMADS22/47/55-4B	0.364675
TraesCS1B03G1006300	TaLC2-6A	0.363249
TraesCS1B03G1006300	TaLC2-6B	0.350419
TraesCS1B03G1013100	TaMADS22/47/55-4B	0.367186
TraesCS1B03G1014800	TaMADS22/47/55-4B	0.373396
TraesCS1B03G1017900	TaMADS22/47/55-4B	0.370767
TraesCS1B03G1018500	TaMADS22/47/55-4B	0.350007
TraesCS1B03G1019900	TaMADS22/47/55-4B	0.379422
TraesCS1B03G1029500	TaMADS22/47/55-4B	0.357331
TraesCS1B03G1035500	TaMADS22/47/55-4B	0.411706
TraesCS1B03G1038300	TaBZR1-2D	0.359225
TraesCS1B03G1038300	TaD2/3-3A	0.374953
TraesCS1B03G1038300	TaD2/3-3D	0.376374
TraesCS1B03G1038300	TaMADS22/47/55-4B	0.39777
TraesCS1B03G1038700	TaMADS22/47/55-4B	0.372276
TraesCS1B03G1038800	TaMADS22/47/55-4B	0.383252
TraesCS1B03G1040700	TaLC2-6A	0.369419
TraesCS1B03G1040700	TaLC2-6B	0.37943
TraesCS1B03G1044900	TaMADS22/47/55-4B	0.413004
TraesCS1B03G1046000	TaMADS22/47/55-4B	0.352229
TraesCS1B03G1051100	TaMADS22/47/55-4B	0.379731
TraesCS1B03G1061200	TaMADS22/47/55-4B	0.358655
TraesCS1B03G1067600	TaMADS22/47/55-4B	0.356314
TraesCS1B03G1070300	TaMADS22/47/55-4B	0.354967
TraesCS1B03G1082900	TaMADS22/47/55-4B	0.370868
TraesCS1B03G1083000	TaMADS22/47/55-4B	0.379828
TraesCS1B03G1085700	TaLC2-6A	0.401337
TraesCS1B03G1085700	TaLC2-6B	0.38828
TraesCS1B03G1087200	TaMADS22/47/55-4B	0.353316
TraesCS1B03G1087600	TaMADS22/47/55-4B	0.36075
TraesCS1B03G1096400	TaMADS22/47/55-4B	0.351626
TraesCS1B03G1096600	TaMADS22/47/55-4B	0.376696
TraesCS1B03G1107900	TaMADS22/47/55-4B	0.381604
TraesCS1B03G1132200	TaMADS22/47/55-4B	0.379044
TraesCS1B03G1137900	TaMADS22/47/55-4B	0.355406
TraesCS1B03G1150400	TaD2/3-3D	0.364525
TraesCS1B03G1150400	TaMADS22/47/55-4B	0.363254
TraesCS1B03G1150400	TaLC2-6B	0.350059
TraesCS1B03G1150600	TaD2/3-3D	0.37659
TraesCS1B03G1150600	TaMADS22/47/55-4B	0.355662
TraesCS1B03G1155400	TaMADS22/47/55-4B	0.365225
TraesCS1B03G1160300	TaMADS22/47/55-4B	0.37023
TraesCS1B03G1164300	TaMADS22/47/55-4B	0.386905
TraesCS1B03G1184600	TaMADS22/47/55-4B	0.371145
TraesCS1B03G1184900	TaMADS22/47/55-4B	0.373645
TraesCS1B03G1187500	TaMADS22/47/55-4B	0.351957
TraesCS1B03G1190200	TaMADS22/47/55-4B	0.350154
TraesCS1B03G1199400	TaMADS22/47/55-4B	0.396094
TraesCS1B03G1201300	TaMADS22/47/55-4B	0.381159
TraesCS1B03G1201800	TaMADS22/47/55-4B	0.381316
TraesCS1B03G1211100	TaMADS22/47/55-4B	0.383864
TraesCS1B03G1218000	TaBZR1-2D	0.364768
TraesCS1B03G1218000	TaD2/3-3D	0.354259
TraesCS1B03G1218000	TaMADS22/47/55-4B	0.38461
TraesCS1B03G1244500	TaMADS22/47/55-4B	0.370299
TraesCS1B03G1251900	TaMADS22/47/55-4B	0.391553
TraesCS1D03G0001400	TaMADS22/47/55-4B	0.395227
TraesCS1D03G0022800	TaMADS22/47/55-4B	0.354394
TraesCS1D03G0027700	TaD2/3-3D	0.359955
TraesCS1D03G0027700	TaMADS22/47/55-4B	0.367948
TraesCS1D03G0038800	TaBZR1-2D	0.374145
TraesCS1D03G0038800	TaD2/3-3A	0.362251
TraesCS1D03G0038800	TaD2/3-3D	0.394138
TraesCS1D03G0038800	TaMADS22/47/55-4B	0.382696
TraesCS1D03G0038800	TaLC2-6B	0.360635
TraesCS1D03G0040300	TaMADS22/47/55-4B	0.367144
TraesCS1D03G0040500	TaMADS22/47/55-4B	0.394893
TraesCS1D03G0043500	TaD2/3-3A	0.354008
TraesCS1D03G0043500	TaMADS22/47/55-4B	0.421914
TraesCS1D03G0046500	TaMADS22/47/55-4B	0.357774
TraesCS1D03G0050900	TaMADS22/47/55-4B	0.381481
TraesCS1D03G0061500	TaMADS22/47/55-4B	0.351779
TraesCS1D03G0066100	TaMADS22/47/55-4B	0.352158
TraesCS1D03G0091500	TaMADS22/47/55-4B	0.357624
TraesCS1D03G0101700	TaBZR1-2D	0.35199
TraesCS1D03G0101700	TaD2/3-3D	0.365479
TraesCS1D03G0101700	TaMADS22/47/55-4B	0.395632
TraesCS1D03G0102800	TaMADS22/47/55-4B	0.368509
TraesCS1D03G0113900	TaD2/3-3A	0.354126
TraesCS1D03G0113900	TaD2/3-3D	0.371666
TraesCS1D03G0113900	TaMADS22/47/55-4B	0.385957
TraesCS1D03G0122800	TaMADS22/47/55-4B	0.373862
TraesCS1D03G0125400	TaMADS22/47/55-4B	0.381311
TraesCS1D03G0138400	TaMADS22/47/55-4B	0.371031
TraesCS1D03G0148300	TaMADS22/47/55-4B	0.374654
TraesCS1D03G0165000	TaMADS22/47/55-4B	0.378259
TraesCS1D03G0166200	TaBZR1-2D	0.369853
TraesCS1D03G0166200	TaD2/3-3D	0.354318
TraesCS1D03G0166200	TaMADS22/47/55-4B	0.381445
TraesCS1D03G0167300	TaBZR1-2D	0.376672
TraesCS1D03G0167300	TaD2/3-3A	0.390918
TraesCS1D03G0167300	TaD2/3-3D	0.408477
TraesCS1D03G0167300	TaMADS22/47/55-4B	0.411976
TraesCS1D03G0167700	TaMADS22/47/55-4B	0.355944
TraesCS1D03G0171100	TaMADS22/47/55-4B	0.368864
TraesCS1D03G0172800	TaMADS22/47/55-4B	0.383223
TraesCS1D03G0177400	TaMADS22/47/55-4B	0.374041
TraesCS1D03G0180300	TaMADS22/47/55-4B	0.369984
TraesCS1D03G0184800	TaBZR1-2D	0.370003
TraesCS1D03G0184800	TaD2/3-3A	0.3946
TraesCS1D03G0184800	TaD2/3-3D	0.397464
TraesCS1D03G0184800	TaMADS22/47/55-4B	0.42265
TraesCS1D03G0185500	TaMADS22/47/55-4B	0.352319
TraesCS1D03G0185800	TaMADS22/47/55-4B	0.375531
TraesCS1D03G0212100	TaBZR1-2D	0.369568
TraesCS1D03G0212100	TaD2/3-3A	0.379361
TraesCS1D03G0212100	TaMADS22/47/55-4B	0.432058
TraesCS1D03G0218200	TaLC2-6A	0.358353
TraesCS1D03G0229700	TaMADS22/47/55-4B	0.379553
TraesCS1D03G0233100	TaMADS22/47/55-4B	0.354133
TraesCS1D03G0244200	TaMADS22/47/55-4B	0.359868
TraesCS1D03G0245000	TaMADS22/47/55-4B	0.356597
TraesCS1D03G0252300	TaMADS22/47/55-4B	0.359646
TraesCS1D03G0255400	TaMADS22/47/55-4B	0.374362
TraesCS1D03G0257000	TaMADS22/47/55-4B	0.355845
TraesCS1D03G0261100	TaMADS22/47/55-4B	0.375475
TraesCS1D03G0269400	TaMADS22/47/55-4B	0.357187
TraesCS1D03G0279200	TaMADS22/47/55-4B	0.357491
TraesCS1D03G0279800	TaMADS22/47/55-4B	0.39212
TraesCS1D03G0283500	TaMADS22/47/55-4B	0.368049
TraesCS1D03G0287100	TaLC2-6B	0.36143
TraesCS1D03G0288100	TaMADS22/47/55-4B	0.350821
TraesCS1D03G0290300	TaMADS22/47/55-4B	0.369147
TraesCS1D03G0293700	TaMADS22/47/55-4B	0.371164
TraesCS1D03G0294500	TaMADS22/47/55-4B	0.359116
TraesCS1D03G0298800	TaLC2-6A	0.351507
TraesCS1D03G0303600	TaMADS22/47/55-4B	0.379727
TraesCS1D03G0304200	TaMADS22/47/55-4B	0.358026
TraesCS1D03G0304300	TaMADS22/47/55-4B	0.37093
TraesCS1D03G0318700	TaMADS22/47/55-4B	0.380497
TraesCS1D03G0323000	TaD2/3-3A	0.377076
TraesCS1D03G0323000	TaD2/3-3D	0.353789
TraesCS1D03G0323000	TaMADS22/47/55-4B	0.392022
TraesCS1D03G0324800	TaMADS22/47/55-4B	0.369892
TraesCS1D03G0337600	TaLC2-6A	0.38112
TraesCS1D03G0337600	TaLC2-6B	0.380227
TraesCS1D03G0342500	TaMADS22/47/55-4B	0.354458
TraesCS1D03G0344500	TaMADS22/47/55-4B	0.382896
TraesCS1D03G0344600	TaMADS22/47/55-4B	0.367513
TraesCS1D03G0347900	TaMADS22/47/55-4B	0.354456
TraesCS1D03G0351400	TaMADS22/47/55-4B	0.367123
TraesCS1D03G0354400	TaMADS22/47/55-4B	0.376817
TraesCS1D03G0364400	TaMADS22/47/55-4B	0.36498
TraesCS1D03G0368000	TaMADS22/47/55-4B	0.358762
TraesCS1D03G0376400	TaMADS22/47/55-4B	0.392512
TraesCS1D03G0380000	TaMADS22/47/55-4B	0.358665
TraesCS1D03G0390900	TaMADS22/47/55-4B	0.364464
TraesCS1D03G0398800	TaLC2-6A	0.365895
TraesCS1D03G0398800	TaLC2-6B	0.374109
TraesCS1D03G0401600	TaMADS22/47/55-4B	0.383382
TraesCS1D03G0406100	TaMADS22/47/55-4B	0.38227
TraesCS1D03G0407300	TaMADS22/47/55-4B	0.358393
TraesCS1D03G0411600	TaMADS22/47/55-4B	0.376186
TraesCS1D03G0412000	TaMADS22/47/55-4B	0.353845
TraesCS1D03G0417700	TaMADS22/47/55-4B	0.361994
TraesCS1D03G0420600	TaD2/3-3D	0.356408
TraesCS1D03G0420600	TaMADS22/47/55-4B	0.354156
TraesCS1D03G0420600	TaLC2-6A	0.35429
TraesCS1D03G0420600	TaLC2-6B	0.365953
TraesCS1D03G0421400	TaMADS22/47/55-4B	0.387541
TraesCS1D03G0422800	TaMADS22/47/55-4B	0.375955
TraesCS1D03G0425900	TaMADS22/47/55-4B	0.367924
TraesCS1D03G0426100	TaMADS22/47/55-4B	0.364289
TraesCS1D03G0428100	TaMADS22/47/55-4B	0.366776
TraesCS1D03G0432000	TaMADS22/47/55-4B	0.352375
TraesCS1D03G0432600	TaMADS22/47/55-4B	0.367759
TraesCS1D03G0446800	TaMADS22/47/55-4B	0.37203
TraesCS1D03G0448500	TaMADS22/47/55-4B	0.368448
TraesCS1D03G0455500	TaMADS22/47/55-4B	0.359861
TraesCS1D03G0458300	TaMADS22/47/55-4B	0.38658
TraesCS1D03G0473800	TaMADS22/47/55-4B	0.38763
TraesCS1D03G0474300	TaMADS22/47/55-4B	0.383513
TraesCS1D03G0474500	TaMADS22/47/55-4B	0.370498
TraesCS1D03G0485600	TaMADS22/47/55-4B	0.380876
TraesCS1D03G0486500	TaMADS22/47/55-4B	0.37435
TraesCS1D03G0486800	TaMADS22/47/55-4B	0.362145
TraesCS1D03G0498400	TaMADS22/47/55-4B	0.393778
TraesCS1D03G0499200	TaMADS22/47/55-4B	0.386221
TraesCS1D03G0499500	TaD2/3-3A	0.367693
TraesCS1D03G0499500	TaD2/3-3D	0.35709
TraesCS1D03G0499500	TaMADS22/47/55-4B	0.388178
TraesCS1D03G0499800	TaMADS22/47/55-4B	0.350834
TraesCS1D03G0501700	TaMADS22/47/55-4B	0.376868
TraesCS1D03G0503100	TaMADS22/47/55-4B	0.358834
TraesCS1D03G0503600	TaMADS22/47/55-4B	0.36947
TraesCS1D03G0505000	TaMADS22/47/55-4B	0.374498
TraesCS1D03G0505900	TaMADS22/47/55-4B	0.385696
TraesCS1D03G0510100	TaMADS22/47/55-4B	0.373238
TraesCS1D03G0510400	TaMADS22/47/55-4B	0.353999
TraesCS1D03G0510700	TaMADS22/47/55-4B	0.397544
TraesCS1D03G0511000	TaMADS22/47/55-4B	0.378346
TraesCS1D03G0511200	TaMADS22/47/55-4B	0.367379
TraesCS1D03G0525100	TaMADS22/47/55-4B	0.374233
TraesCS1D03G0526000	TaMADS22/47/55-4B	0.377889
TraesCS1D03G0527600	TaMADS22/47/55-4B	0.356255
TraesCS1D03G0528300	TaMADS22/47/55-4B	0.372812
TraesCS1D03G0534600	TaLC2-6B	0.353644
TraesCS1D03G0534700	TaMADS22/47/55-4B	0.366376
TraesCS1D03G0536400	TaMADS22/47/55-4B	0.350321
TraesCS1D03G0538700	TaMADS22/47/55-4B	0.391658
TraesCS1D03G0539800	TaMADS22/47/55-4B	0.389357
TraesCS1D03G0540300	TaMADS22/47/55-4B	0.362351
TraesCS1D03G0542800	TaMADS22/47/55-4B	0.383363
TraesCS1D03G0544300	TaMADS22/47/55-4B	0.375455
TraesCS1D03G0545700	TaBZR1-2D	0.35296
TraesCS1D03G0545700	TaD2/3-3A	0.395728
TraesCS1D03G0545700	TaD2/3-3D	0.383683
TraesCS1D03G0545700	TaMADS22/47/55-4B	0.402337
TraesCS1D03G0547500	TaMADS22/47/55-4B	0.369035
TraesCS1D03G0550500	TaMADS22/47/55-4B	0.363292
TraesCS1D03G0554000	TaMADS22/47/55-4B	0.366821
TraesCS1D03G0556800	TaMADS22/47/55-4B	0.376924
TraesCS1D03G0560200	TaMADS22/47/55-4B	0.351759
TraesCS1D03G0560600	TaMADS22/47/55-4B	0.399751
TraesCS1D03G0567300	TaLC2-6A	0.356603
TraesCS1D03G0567300	TaLC2-6B	0.358345
TraesCS1D03G0567900	TaMADS22/47/55-4B	0.355009
TraesCS1D03G0568400	TaMADS22/47/55-4B	0.391132
TraesCS1D03G0576200	TaMADS22/47/55-4B	0.387783
TraesCS1D03G0578800	TaD2/3-3A	0.361995
TraesCS1D03G0578800	TaD2/3-3D	0.372902
TraesCS1D03G0578800	TaMADS22/47/55-4B	0.390317
TraesCS1D03G0581300	TaMADS22/47/55-4B	0.357707
TraesCS1D03G0583100	TaMADS22/47/55-4B	0.388999
TraesCS1D03G0583900	TaMADS22/47/55-4B	0.363052
TraesCS1D03G0586800	TaMADS22/47/55-4B	0.376267
TraesCS1D03G0591000	TaMADS22/47/55-4B	0.370146
TraesCS1D03G0594400	TaMADS22/47/55-4B	0.358792
TraesCS1D03G0599300	TaMADS22/47/55-4B	0.391174
TraesCS1D03G0604100	TaMADS22/47/55-4B	0.351342
TraesCS1D03G0605900	TaD2/3-3D	0.365306
TraesCS1D03G0605900	TaMADS22/47/55-4B	0.36305
TraesCS1D03G0605900	TaLC2-6B	0.357967
TraesCS1D03G0607000	TaMADS22/47/55-4B	0.384187
TraesCS1D03G0608400	TaMADS22/47/55-4B	0.36105
TraesCS1D03G0609800	TaMADS22/47/55-4B	0.359677
TraesCS1D03G0611500	TaBZR1-2D	0.352122
TraesCS1D03G0611500	TaD2/3-3A	0.371941
TraesCS1D03G0611500	TaMADS22/47/55-4B	0.41581
TraesCS1D03G0615000	TaMADS22/47/55-4B	0.380125
TraesCS1D03G0615800	TaMADS22/47/55-4B	0.355311
TraesCS1D03G0617400	TaMADS22/47/55-4B	0.366084
TraesCS1D03G0624600	TaD2/3-3A	0.3957
TraesCS1D03G0624600	TaD2/3-3D	0.385725
TraesCS1D03G0624600	TaMADS22/47/55-4B	0.393765
TraesCS1D03G0624900	TaMADS22/47/55-4B	0.365998
TraesCS1D03G0628600	TaMADS22/47/55-4B	0.387388
TraesCS1D03G0629600	TaD2/3-3D	0.361676
TraesCS1D03G0629600	TaMADS22/47/55-4B	0.375401
TraesCS1D03G0632400	TaD2/3-3A	0.352064
TraesCS1D03G0632400	TaMADS22/47/55-4B	0.388526
TraesCS1D03G0634600	TaBZR1-2D	0.372574
TraesCS1D03G0634600	TaD2/3-3A	0.378447
TraesCS1D03G0634600	TaD2/3-3D	0.384422
TraesCS1D03G0634600	TaMADS22/47/55-4B	0.392746
TraesCS1D03G0635900	TaMADS22/47/55-4B	0.390252
TraesCS1D03G0636300	TaLC2-6A	0.376931
TraesCS1D03G0636300	TaLC2-6B	0.355958
TraesCS1D03G0644500	TaMADS22/47/55-4B	0.389004
TraesCS1D03G0645200	TaMADS22/47/55-4B	0.390223
TraesCS1D03G0648800	TaMADS22/47/55-4B	0.379532
TraesCS1D03G0660600	TaBZR1-2D	0.359724
TraesCS1D03G0660600	TaD2/3-3A	0.362244
TraesCS1D03G0660600	TaMADS22/47/55-4B	0.412787
TraesCS1D03G0666300	TaMADS22/47/55-4B	0.379138
TraesCS1D03G0666500	TaMADS22/47/55-4B	0.387254
TraesCS1D03G0669000	TaMADS22/47/55-4B	0.404112
TraesCS1D03G0673100	TaMADS22/47/55-4B	0.382312
TraesCS1D03G0681300	TaMADS22/47/55-4B	0.385736
TraesCS1D03G0683300	TaD2/3-3A	0.352266
TraesCS1D03G0683300	TaMADS22/47/55-4B	0.394559
TraesCS1D03G0683500	TaBZR1-2D	0.360072
TraesCS1D03G0683500	TaD2/3-3D	0.384241
TraesCS1D03G0683500	TaMADS22/47/55-4B	0.37055
TraesCS1D03G0683500	TaLC2-6A	0.358678
TraesCS1D03G0683500	TaLC2-6B	0.375275
TraesCS1D03G0686700	TaMADS22/47/55-4B	0.387992
TraesCS1D03G0692000	TaMADS22/47/55-4B	0.37923
TraesCS1D03G0711800	TaMADS22/47/55-4B	0.382143
TraesCS1D03G0712300	TaMADS22/47/55-4B	0.361681
TraesCS1D03G0715700	TaMADS22/47/55-4B	0.351461
TraesCS1D03G0720500	TaMADS22/47/55-4B	0.393674
TraesCS1D03G0726900	TaMADS22/47/55-4B	0.385134
TraesCS1D03G0728200	TaMADS22/47/55-4B	0.363134
TraesCS1D03G0728900	TaMADS22/47/55-4B	0.376621
TraesCS1D03G0731200	TaMADS22/47/55-4B	0.369803
TraesCS1D03G0735500	TaMADS22/47/55-4B	0.353385
TraesCS1D03G0736900	TaD2/3-3A	0.372086
TraesCS1D03G0736900	TaD2/3-3D	0.364345
TraesCS1D03G0736900	TaMADS22/47/55-4B	0.384622
TraesCS1D03G0737200	TaMADS22/47/55-4B	0.392605
TraesCS1D03G0747700	TaMADS22/47/55-4B	0.372046
TraesCS1D03G0755500	TaMADS22/47/55-4B	0.375518
TraesCS1D03G0755700	TaMADS22/47/55-4B	0.353552
TraesCS1D03G0755800	TaMADS22/47/55-4B	0.365551
TraesCS1D03G0756100	TaMADS22/47/55-4B	0.366042
TraesCS1D03G0756200	TaMADS22/47/55-4B	0.393097
TraesCS1D03G0756400	TaMADS22/47/55-4B	0.354479
TraesCS1D03G0756500	TaMADS22/47/55-4B	0.371819
TraesCS1D03G0756600	TaMADS22/47/55-4B	0.363838
TraesCS1D03G0761800	TaBZR1-2D	0.375298
TraesCS1D03G0761800	TaD2/3-3A	0.400954
TraesCS1D03G0761800	TaD2/3-3D	0.387278
TraesCS1D03G0761800	TaMADS22/47/55-4B	0.432631
TraesCS1D03G0772600	TaMADS22/47/55-4B	0.400697
TraesCS1D03G0780300	TaLC2-6A	0.400564
TraesCS1D03G0780300	TaLC2-6B	0.382976
TraesCS1D03G0780600	TaMADS22/47/55-4B	0.36044
TraesCS1D03G0785500	TaMADS22/47/55-4B	0.374834
TraesCS1D03G0787400	TaLC2-6A	0.350476
TraesCS1D03G0787400	TaLC2-6B	0.365553
TraesCS1D03G0792300	TaLC2-6A	0.393422
TraesCS1D03G0792300	TaLC2-6B	0.386745
TraesCS1D03G0793500	TaMADS22/47/55-4B	0.389643
TraesCS1D03G0795000	TaD2/3-3A	0.369254
TraesCS1D03G0795000	TaMADS22/47/55-4B	0.394665
TraesCS1D03G0795600	TaMADS22/47/55-4B	0.352954
TraesCS1D03G0798000	TaMADS22/47/55-4B	0.361272
TraesCS1D03G0799000	TaBZR1-2D	0.378129
TraesCS1D03G0799000	TaD2/3-3A	0.378287
TraesCS1D03G0799000	TaD2/3-3D	0.356323
TraesCS1D03G0799000	TaMADS22/47/55-4B	0.44383
TraesCS1D03G0799200	TaMADS22/47/55-4B	0.375711
TraesCS1D03G0803500	TaMADS22/47/55-4B	0.397455
TraesCS1D03G0804900	TaMADS22/47/55-4B	0.364359
TraesCS1D03G0808500	TaMADS22/47/55-4B	0.387547
TraesCS1D03G0813600	TaMADS22/47/55-4B	0.40089
TraesCS1D03G0822600	TaMADS22/47/55-4B	0.352217
TraesCS1D03G0830200	TaLC2-6A	0.379887
TraesCS1D03G0830200	TaLC2-6B	0.368306
TraesCS1D03G0836300	TaMADS22/47/55-4B	0.350343
TraesCS1D03G0843300	TaMADS22/47/55-4B	0.38291
TraesCS1D03G0848600	TaMADS22/47/55-4B	0.381779
TraesCS1D03G0850000	TaMADS22/47/55-4B	0.373284
TraesCS1D03G0860800	TaMADS22/47/55-4B	0.399415
TraesCS1D03G0862700	TaMADS22/47/55-4B	0.397913
TraesCS1D03G0862900	TaMADS22/47/55-4B	0.354378
TraesCS1D03G0863300	TaMADS22/47/55-4B	0.390283
TraesCS1D03G0865200	TaLC2-6A	0.367697
TraesCS1D03G0865200	TaLC2-6B	0.358612
TraesCS1D03G0867700	TaMADS22/47/55-4B	0.356773
TraesCS1D03G0868000	TaMADS22/47/55-4B	0.364978
TraesCS1D03G0868200	TaMADS22/47/55-4B	0.366321
TraesCS1D03G0870600	TaMADS22/47/55-4B	0.355779
TraesCS1D03G0875200	TaMADS22/47/55-4B	0.375015
TraesCS1D03G0881000	TaMADS22/47/55-4B	0.389793
TraesCS1D03G0881700	TaMADS22/47/55-4B	0.352195
TraesCS1D03G0884300	TaMADS22/47/55-4B	0.367587
TraesCS1D03G0885700	TaMADS22/47/55-4B	0.370783
TraesCS1D03G0887600	TaMADS22/47/55-4B	0.370288
TraesCS1D03G0889800	TaMADS22/47/55-4B	0.369261
TraesCS1D03G0893700	TaMADS22/47/55-4B	0.351076
TraesCS1D03G0896900	TaMADS22/47/55-4B	0.387292
TraesCS1D03G0897100	TaMADS22/47/55-4B	0.383337
TraesCS1D03G0903400	TaMADS22/47/55-4B	0.362459
TraesCS1D03G0904000	TaMADS22/47/55-4B	0.376945
TraesCS1D03G0904400	TaMADS22/47/55-4B	0.353587
TraesCS1D03G0904500	TaMADS22/47/55-4B	0.359397
TraesCS1D03G0906200	TaLC2-6A	0.399352
TraesCS1D03G0906200	TaLC2-6B	0.390721
TraesCS1D03G0913700	TaD2/3-3A	0.355214
TraesCS1D03G0913700	TaMADS22/47/55-4B	0.392038
TraesCS1D03G0920400	TaMADS22/47/55-4B	0.362147
TraesCS1D03G0925000	TaMADS22/47/55-4B	0.364748
TraesCS1D03G0931100	TaMADS22/47/55-4B	0.352799
TraesCS1D03G0931700	TaMADS22/47/55-4B	0.385406
TraesCS1D03G0931800	TaMADS22/47/55-4B	0.39277
TraesCS1D03G0934900	TaMADS22/47/55-4B	0.369055
TraesCS1D03G0939300	TaMADS22/47/55-4B	0.367495
TraesCS1D03G0941300	TaD2/3-3D	0.366151
TraesCS1D03G0941300	TaMADS22/47/55-4B	0.386457
TraesCS1D03G0941500	TaD2/3-3D	0.354675
TraesCS1D03G0941500	TaMADS22/47/55-4B	0.366707
TraesCS1D03G0944000	TaMADS22/47/55-4B	0.391723
TraesCS1D03G0947000	TaMADS22/47/55-4B	0.385104
TraesCS1D03G0949900	TaMADS22/47/55-4B	0.375464
TraesCS1D03G0951700	TaLC2-6A	0.374076
TraesCS1D03G0951700	TaLC2-6B	0.366456
TraesCS1D03G0953900	TaMADS22/47/55-4B	0.366707
TraesCS1D03G0958100	TaMADS22/47/55-4B	0.355404
TraesCS1D03G0966000	TaD2/3-3A	0.356102
TraesCS1D03G0966000	TaD2/3-3D	0.382865
TraesCS1D03G0966000	TaMADS22/47/55-4B	0.373843
TraesCS1D03G0966500	TaBZR1-2D	0.351377
TraesCS1D03G0966500	TaD2/3-3D	0.37014
TraesCS1D03G0966500	TaMADS22/47/55-4B	0.377919
TraesCS1D03G0969000	TaMADS22/47/55-4B	0.35937
TraesCS1D03G0971000	TaLC2-6A	0.369793
TraesCS1D03G0972000	TaMADS22/47/55-4B	0.391211
TraesCS1D03G0972400	TaMADS22/47/55-4B	0.366498
TraesCS1D03G0979500	TaMADS22/47/55-4B	0.390903
TraesCS1D03G0979900	TaBZR1-2D	0.354547
TraesCS1D03G0979900	TaMADS22/47/55-4B	0.419671
TraesCS1D03G0985900	TaMADS22/47/55-4B	0.361637
TraesCS1D03G0988300	TaBZR1-2D	0.356128
TraesCS1D03G0988300	TaD2/3-3A	0.389512
TraesCS1D03G0988300	TaD2/3-3D	0.368749
TraesCS1D03G0988300	TaMADS22/47/55-4B	0.424657
TraesCS1D03G0989700	TaMADS22/47/55-4B	0.387493
TraesCS1D03G0989900	TaMADS22/47/55-4B	0.370807
TraesCS1D03G0991300	TaMADS22/47/55-4B	0.386399
TraesCS1D03G0995500	TaMADS22/47/55-4B	0.360575
TraesCS1D03G1000900	TaMADS22/47/55-4B	0.389899
TraesCS1D03G1007800	TaMADS22/47/55-4B	0.357192
TraesCS1D03G1008000	TaMADS22/47/55-4B	0.353911
TraesCS1D03G1008100	TaMADS22/47/55-4B	0.353646
TraesCS1D03G1008500	TaMADS22/47/55-4B	0.358457
TraesCS1D03G1016800	TaMADS22/47/55-4B	0.351213
TraesCS1D03G1021300	TaMADS22/47/55-4B	0.392243
TraesCS1D03G1034800	TaBZR1-2D	0.362428
TraesCS1D03G1034800	TaD2/3-3D	0.361018
TraesCS1D03G1034800	TaMADS22/47/55-4B	0.395503
TraesCS1D03G1042100	TaMADS22/47/55-4B	0.360786
TraesCS1D03G1045000	TaMADS22/47/55-4B	0.368605
TraesCS2A03G0000300	TaMADS22/47/55-4B	0.39726
TraesCS2A03G0000700	TaMADS22/47/55-4B	0.365974
TraesCS2A03G0002000	TaMADS22/47/55-4B	0.381269
TraesCS2A03G0018500	TaMADS22/47/55-4B	0.39409
TraesCS2A03G0021500	TaMADS22/47/55-4B	0.373343
TraesCS2A03G0023600	TaD2/3-3A	0.365529
TraesCS2A03G0023600	TaD2/3-3D	0.362224
TraesCS2A03G0023600	TaMADS22/47/55-4B	0.384313
TraesCS2A03G0037900	TaBZR1-2D	0.400315
TraesCS2A03G0037900	TaD2/3-3A	0.386908
TraesCS2A03G0037900	TaD2/3-3D	0.371683
TraesCS2A03G0037900	TaMADS22/47/55-4B	0.428352
TraesCS2A03G0038000	TaLC2-6A	0.364229
TraesCS2A03G0038000	TaLC2-6B	0.367074
TraesCS2A03G0053500	TaBZR1-2D	0.363013
TraesCS2A03G0053500	TaD2/3-3A	0.373549
TraesCS2A03G0053500	TaMADS22/47/55-4B	0.435311
TraesCS2A03G0054300	TaMADS22/47/55-4B	0.357905
TraesCS2A03G0060600	TaMADS22/47/55-4B	0.38097
TraesCS2A03G0064400	TaMADS22/47/55-4B	0.351487
TraesCS2A03G0066600	TaMADS22/47/55-4B	0.378639
TraesCS2A03G0069200	TaMADS22/47/55-4B	0.381029
TraesCS2A03G0073200	TaMADS22/47/55-4B	0.382316
TraesCS2A03G0074200	TaMADS22/47/55-4B	0.354217
TraesCS2A03G0076800	TaD2/3-3D	0.363885
TraesCS2A03G0076800	TaMADS22/47/55-4B	0.351483
TraesCS2A03G0079500	TaMADS22/47/55-4B	0.357363
TraesCS2A03G0085500	TaMADS22/47/55-4B	0.367285
TraesCS2A03G0091300	TaMADS22/47/55-4B	0.350578
TraesCS2A03G0094700	TaMADS22/47/55-4B	0.353234
TraesCS2A03G0112700	TaMADS22/47/55-4B	0.399472
TraesCS2A03G0119300	TaLC2-6A	0.372952
TraesCS2A03G0119300	TaLC2-6B	0.379412
TraesCS2A03G0128100	TaMADS22/47/55-4B	0.376283
TraesCS2A03G0129500	TaMADS22/47/55-4B	0.373561
TraesCS2A03G0130000	TaMADS22/47/55-4B	0.36983
TraesCS2A03G0131400	TaMADS22/47/55-4B	0.385458
TraesCS2A03G0142600	TaMADS22/47/55-4B	0.371703
TraesCS2A03G0155000	TaD2/3-3D	0.37293
TraesCS2A03G0155000	TaMADS22/47/55-4B	0.37074
TraesCS2A03G0160200	TaMADS22/47/55-4B	0.378447
TraesCS2A03G0168900	TaMADS22/47/55-4B	0.351695
TraesCS2A03G0181000	TaMADS22/47/55-4B	0.376043
TraesCS2A03G0198000	TaMADS22/47/55-4B	0.351112
TraesCS2A03G0200600	TaD2/3-3D	0.365786
TraesCS2A03G0200600	TaMADS22/47/55-4B	0.351926
TraesCS2A03G0200700	TaD2/3-3A	0.379655
TraesCS2A03G0200700	TaD2/3-3D	0.367523
TraesCS2A03G0200700	TaMADS22/47/55-4B	0.420188
TraesCS2A03G0204200	TaMADS22/47/55-4B	0.363502
TraesCS2A03G0209100	TaMADS22/47/55-4B	0.377595
TraesCS2A03G0211700	TaLC2-6A	0.396044
TraesCS2A03G0211700	TaLC2-6B	0.37797
TraesCS2A03G0214800	TaBZR1-2D	0.368652
TraesCS2A03G0214800	TaMADS22/47/55-4B	0.392463
TraesCS2A03G0217100	TaLC2-6A	0.352015
TraesCS2A03G0217300	TaMADS22/47/55-4B	0.372331
TraesCS2A03G0223000	TaMADS22/47/55-4B	0.382726
TraesCS2A03G0223600	TaMADS22/47/55-4B	0.354435
TraesCS2A03G0224000	TaMADS22/47/55-4B	0.357962
TraesCS2A03G0225500	TaMADS22/47/55-4B	0.387318
TraesCS2A03G0226600	TaMADS22/47/55-4B	0.356064
TraesCS2A03G0236000	TaMADS22/47/55-4B	0.375516
TraesCS2A03G0239200	TaMADS22/47/55-4B	0.362447
TraesCS2A03G0244600	TaMADS22/47/55-4B	0.392136
TraesCS2A03G0257500	TaMADS22/47/55-4B	0.38102
TraesCS2A03G0258500	TaMADS22/47/55-4B	0.37344
TraesCS2A03G0265100	TaMADS22/47/55-4B	0.39367
TraesCS2A03G0274600	TaMADS22/47/55-4B	0.354043
TraesCS2A03G0275700	TaMADS22/47/55-4B	0.367555
TraesCS2A03G0277600	TaLC2-6A	0.363239
TraesCS2A03G0277600	TaLC2-6B	0.351114
TraesCS2A03G0286200	TaMADS22/47/55-4B	0.358954
TraesCS2A03G0290300	TaLC2-6A	0.367641
TraesCS2A03G0290300	TaLC2-6B	0.372728
TraesCS2A03G0290900	TaMADS22/47/55-4B	0.35473
TraesCS2A03G0291200	TaMADS22/47/55-4B	0.369945
TraesCS2A03G0294200	TaLC2-6A	0.35414
TraesCS2A03G0305200	TaD2/3-3D	0.359387
TraesCS2A03G0305200	TaMADS22/47/55-4B	0.371926
TraesCS2A03G0306300	TaD2/3-3A	0.372517
TraesCS2A03G0306300	TaD2/3-3D	0.371453
TraesCS2A03G0306300	TaMADS22/47/55-4B	0.387651
TraesCS2A03G0308300	TaMADS22/47/55-4B	0.38352
TraesCS2A03G0313900	TaD2/3-3A	0.359542
TraesCS2A03G0313900	TaMADS22/47/55-4B	0.398291
TraesCS2A03G0314100	TaMADS22/47/55-4B	0.362865
TraesCS2A03G0318400	TaLC2-6B	0.359491
TraesCS2A03G0320000	TaMADS22/47/55-4B	0.353812
TraesCS2A03G0323300	TaMADS22/47/55-4B	0.388505
TraesCS2A03G0324000	TaMADS22/47/55-4B	0.360896
TraesCS2A03G0334500	TaMADS22/47/55-4B	0.36918
TraesCS2A03G0337300	TaMADS22/47/55-4B	0.381209
TraesCS2A03G0345600	TaMADS22/47/55-4B	0.38004
TraesCS2A03G0345900	TaBZR1-2D	0.366405
TraesCS2A03G0345900	TaD2/3-3A	0.355836
TraesCS2A03G0345900	TaMADS22/47/55-4B	0.412078
TraesCS2A03G0349500	TaMADS22/47/55-4B	0.36638
TraesCS2A03G0353000	TaMADS22/47/55-4B	0.402792
TraesCS2A03G0368800	TaMADS22/47/55-4B	0.351949
TraesCS2A03G0370600	TaMADS22/47/55-4B	0.392107
TraesCS2A03G0370700	TaMADS22/47/55-4B	0.393331
TraesCS2A03G0371100	TaMADS22/47/55-4B	0.37754
TraesCS2A03G0371300	TaMADS22/47/55-4B	0.390703
TraesCS2A03G0371400	TaMADS22/47/55-4B	0.380083
TraesCS2A03G0378500	TaMADS22/47/55-4B	0.35403
TraesCS2A03G0379000	TaMADS22/47/55-4B	0.365548
TraesCS2A03G0383500	TaMADS22/47/55-4B	0.393535
TraesCS2A03G0385200	TaBZR1-2D	0.370934
TraesCS2A03G0385200	TaD2/3-3A	0.394566
TraesCS2A03G0385200	TaD2/3-3D	0.394308
TraesCS2A03G0385200	TaMADS22/47/55-4B	0.410237
TraesCS2A03G0388800	TaLC2-6B	0.355416
TraesCS2A03G0389100	TaMADS22/47/55-4B	0.37173
TraesCS2A03G0394900	TaMADS22/47/55-4B	0.373969
TraesCS2A03G0398400	TaLC2-6B	0.358427
TraesCS2A03G0398500	TaMADS22/47/55-4B	0.389235
TraesCS2A03G0398600	TaMADS22/47/55-4B	0.390453
TraesCS2A03G0399000	TaMADS22/47/55-4B	0.376243
TraesCS2A03G0401200	TaMADS22/47/55-4B	0.370541
TraesCS2A03G0401700	TaMADS22/47/55-4B	0.388169
TraesCS2A03G0402500	TaMADS22/47/55-4B	0.394334
TraesCS2A03G0409500	TaMADS22/47/55-4B	0.37227
TraesCS2A03G0410000	TaMADS22/47/55-4B	0.37241
TraesCS2A03G0422800	TaMADS22/47/55-4B	0.355564
TraesCS2A03G0431400	TaBZR1-2D	0.356603
TraesCS2A03G0431400	TaD2/3-3A	0.375
TraesCS2A03G0431400	TaD2/3-3D	0.385315
TraesCS2A03G0431400	TaMADS22/47/55-4B	0.388728
TraesCS2A03G0435300	TaMADS22/47/55-4B	0.368243
TraesCS2A03G0446600	TaMADS22/47/55-4B	0.357203
TraesCS2A03G0450200	TaBZR1-2D	0.379976
TraesCS2A03G0450200	TaD2/3-3A	0.36717
TraesCS2A03G0450200	TaMADS22/47/55-4B	0.432043
TraesCS2A03G0455600	TaMADS22/47/55-4B	0.372917
TraesCS2A03G0462100	TaMADS22/47/55-4B	0.36786
TraesCS2A03G0463400	TaBZR1-2D	0.354614
TraesCS2A03G0463400	TaD2/3-3A	0.3601
TraesCS2A03G0463400	TaD2/3-3D	0.357221
TraesCS2A03G0463400	TaMADS22/47/55-4B	0.398584
TraesCS2A03G0464300	TaMADS22/47/55-4B	0.356563
TraesCS2A03G0467200	TaMADS22/47/55-4B	0.414062
TraesCS2A03G0467400	TaMADS22/47/55-4B	0.386794
TraesCS2A03G0476200	TaMADS22/47/55-4B	0.376631
TraesCS2A03G0480500	TaMADS22/47/55-4B	0.370092
TraesCS2A03G0487300	TaMADS22/47/55-4B	0.401554
TraesCS2A03G0490400	TaMADS22/47/55-4B	0.381901
TraesCS2A03G0494000	TaMADS22/47/55-4B	0.376758
TraesCS2A03G0499700	TaMADS22/47/55-4B	0.355103
TraesCS2A03G0502100	TaMADS22/47/55-4B	0.373153
TraesCS2A03G0505200	TaMADS22/47/55-4B	0.389209
TraesCS2A03G0509300	TaMADS22/47/55-4B	0.38103
TraesCS2A03G0521100	TaMADS22/47/55-4B	0.369181
TraesCS2A03G0524700	TaLC2-6A	0.363501
TraesCS2A03G0539700	TaMADS22/47/55-4B	0.358068
TraesCS2A03G0548500	TaMADS22/47/55-4B	0.37586
TraesCS2A03G0552800	TaMADS22/47/55-4B	0.371305
TraesCS2A03G0572500	TaMADS22/47/55-4B	0.382963
TraesCS2A03G0580600	TaBZR1-2D	0.365253
TraesCS2A03G0580600	TaD2/3-3A	0.368432
TraesCS2A03G0580600	TaD2/3-3D	0.36181
TraesCS2A03G0580600	TaMADS22/47/55-4B	0.39703
TraesCS2A03G0592700	TaMADS22/47/55-4B	0.380548
TraesCS2A03G0594200	TaMADS22/47/55-4B	0.36381
TraesCS2A03G0603200	TaMADS22/47/55-4B	0.376506
TraesCS2A03G0607000	TaMADS22/47/55-4B	0.367221
TraesCS2A03G0620000	TaMADS22/47/55-4B	0.36778
TraesCS2A03G0639800	TaMADS22/47/55-4B	0.356067
TraesCS2A03G0640800	TaMADS22/47/55-4B	0.355573
TraesCS2A03G0643800	TaMADS22/47/55-4B	0.371506
TraesCS2A03G0645200	TaMADS22/47/55-4B	0.381368
TraesCS2A03G0646200	TaMADS22/47/55-4B	0.372695
TraesCS2A03G0658600	TaMADS22/47/55-4B	0.364911
TraesCS2A03G0664300	TaMADS22/47/55-4B	0.352874
TraesCS2A03G0665100	TaMADS22/47/55-4B	0.3953
TraesCS2A03G0665300	TaMADS22/47/55-4B	0.369132
TraesCS2A03G0672700	TaMADS22/47/55-4B	0.351968
TraesCS2A03G0673000	TaMADS22/47/55-4B	0.36215
TraesCS2A03G0680300	TaMADS22/47/55-4B	0.389294
TraesCS2A03G0680500	TaMADS22/47/55-4B	0.351005
TraesCS2A03G0680800	TaMADS22/47/55-4B	0.396542
TraesCS2A03G0686100	TaMADS22/47/55-4B	0.363289
TraesCS2A03G0692900	TaBZR1-2D	0.35602
TraesCS2A03G0692900	TaD2/3-3A	0.365788
TraesCS2A03G0692900	TaD2/3-3D	0.350551
TraesCS2A03G0692900	TaMADS22/47/55-4B	0.413408
TraesCS2A03G0693500	TaMADS22/47/55-4B	0.400699
TraesCS2A03G0693800	TaMADS22/47/55-4B	0.365196
TraesCS2A03G0697300	TaMADS22/47/55-4B	0.390099
TraesCS2A03G0699000	TaMADS22/47/55-4B	0.389111
TraesCS2A03G0703600	TaMADS22/47/55-4B	0.352162
TraesCS2A03G0720000	TaMADS22/47/55-4B	0.368518
TraesCS2A03G0722800	TaMADS22/47/55-4B	0.374477
TraesCS2A03G0723800	TaD2/3-3D	0.368959
TraesCS2A03G0723800	TaMADS22/47/55-4B	0.384086
TraesCS2A03G0727200	TaMADS22/47/55-4B	0.35098
TraesCS2A03G0727500	TaMADS22/47/55-4B	0.37014
TraesCS2A03G0730800	TaMADS22/47/55-4B	0.373726
TraesCS2A03G0731100	TaLC2-6B	0.35476
TraesCS2A03G0732900	TaMADS22/47/55-4B	0.359055
TraesCS2A03G0741600	TaMADS22/47/55-4B	0.353962
TraesCS2A03G0743900	TaMADS22/47/55-4B	0.377737
TraesCS2A03G0749100	TaMADS22/47/55-4B	0.361695
TraesCS2A03G0757900	TaMADS22/47/55-4B	0.357928
TraesCS2A03G0759200	TaMADS22/47/55-4B	0.366388
TraesCS2A03G0762400	TaMADS22/47/55-4B	0.36145
TraesCS2A03G0769900	TaMADS22/47/55-4B	0.370537
TraesCS2A03G0773600	TaMADS22/47/55-4B	0.375739
TraesCS2A03G0773700	TaMADS22/47/55-4B	0.361859
TraesCS2A03G0788700	TaMADS22/47/55-4B	0.40094
TraesCS2A03G0795900	TaMADS22/47/55-4B	0.356161
TraesCS2A03G0796800	TaMADS22/47/55-4B	0.354452
TraesCS2A03G0801500	TaD2/3-3D	0.357375
TraesCS2A03G0801500	TaMADS22/47/55-4B	0.364978
TraesCS2A03G0809300	TaMADS22/47/55-4B	0.360479
TraesCS2A03G0809500	TaMADS22/47/55-4B	0.3584
TraesCS2A03G0811300	TaMADS22/47/55-4B	0.358142
TraesCS2A03G0816900	TaMADS22/47/55-4B	0.383012
TraesCS2A03G0821400	TaMADS22/47/55-4B	0.37016
TraesCS2A03G0830400	TaBZR1-2D	0.402607
TraesCS2A03G0830400	TaD2/3-3A	0.397582
TraesCS2A03G0830400	TaD2/3-3D	0.392003
TraesCS2A03G0830400	TaMADS22/47/55-4B	0.428997
TraesCS2A03G0831200	TaMADS22/47/55-4B	0.361051
TraesCS2A03G0835000	TaMADS22/47/55-4B	0.378873
TraesCS2A03G0840500	TaMADS22/47/55-4B	0.361642
TraesCS2A03G0843400	TaMADS22/47/55-4B	0.365951
TraesCS2A03G0848200	TaD2/3-3D	0.35712
TraesCS2A03G0848200	TaMADS22/47/55-4B	0.391589
TraesCS2A03G0856100	TaMADS22/47/55-4B	0.378843
TraesCS2A03G0860700	TaLC2-6A	0.3508
TraesCS2A03G0862200	TaLC2-6A	0.373161
TraesCS2A03G0862200	TaLC2-6B	0.365292
TraesCS2A03G0868800	TaMADS22/47/55-4B	0.356503
TraesCS2A03G0873100	TaMADS22/47/55-4B	0.390733
TraesCS2A03G0874500	TaMADS22/47/55-4B	0.37183
TraesCS2A03G0876300	TaD2/3-3D	0.356334
TraesCS2A03G0876300	TaMADS22/47/55-4B	0.397882
TraesCS2A03G0889000	TaMADS22/47/55-4B	0.373758
TraesCS2A03G0890200	TaD2/3-3A	0.354738
TraesCS2A03G0890200	TaMADS22/47/55-4B	0.391524
TraesCS2A03G0904100	TaMADS22/47/55-4B	0.394728
TraesCS2A03G0904200	TaBZR1-2D	0.381116
TraesCS2A03G0904200	TaD2/3-3A	0.359419
TraesCS2A03G0904200	TaD2/3-3D	0.353653
TraesCS2A03G0904200	TaMADS22/47/55-4B	0.404321
TraesCS2A03G0905600	TaMADS22/47/55-4B	0.369628
TraesCS2A03G0915900	TaMADS22/47/55-4B	0.358235
TraesCS2A03G0919500	TaMADS22/47/55-4B	0.376031
TraesCS2A03G0920900	TaMADS22/47/55-4B	0.361322
TraesCS2A03G0921300	TaD2/3-3A	0.365078
TraesCS2A03G0921300	TaD2/3-3D	0.373081
TraesCS2A03G0921300	TaMADS22/47/55-4B	0.391117
TraesCS2A03G0923600	TaMADS22/47/55-4B	0.394372
TraesCS2A03G0924500	TaMADS22/47/55-4B	0.350584
TraesCS2A03G0926700	TaBZR1-2D	0.350368
TraesCS2A03G0926700	TaD2/3-3A	0.365573
TraesCS2A03G0926700	TaD2/3-3D	0.372358
TraesCS2A03G0926700	TaMADS22/47/55-4B	0.399097
TraesCS2A03G0940000	TaMADS22/47/55-4B	0.357563
TraesCS2A03G0948500	TaMADS22/47/55-4B	0.381883
TraesCS2A03G0956500	TaMADS22/47/55-4B	0.353343
TraesCS2A03G0956700	TaMADS22/47/55-4B	0.357973
TraesCS2A03G0961300	TaMADS22/47/55-4B	0.36133
TraesCS2A03G0963600	TaMADS22/47/55-4B	0.384519
TraesCS2A03G0971500	TaMADS22/47/55-4B	0.375194
TraesCS2A03G0975300	TaMADS22/47/55-4B	0.375586
TraesCS2A03G0979000	TaMADS22/47/55-4B	0.364934
TraesCS2A03G0984200	TaMADS22/47/55-4B	0.386497
TraesCS2A03G0987100	TaMADS22/47/55-4B	0.350159
TraesCS2A03G0991200	TaMADS22/47/55-4B	0.360682
TraesCS2A03G1000900	TaMADS22/47/55-4B	0.361535
TraesCS2A03G1009300	TaMADS22/47/55-4B	0.368738
TraesCS2A03G1012400	TaD2/3-3A	0.367548
TraesCS2A03G1012400	TaD2/3-3D	0.399058
TraesCS2A03G1012400	TaMADS22/47/55-4B	0.366858
TraesCS2A03G1013600	TaMADS22/47/55-4B	0.367704
TraesCS2A03G1014100	TaLC2-6A	0.404828
TraesCS2A03G1014100	TaLC2-6B	0.387777
TraesCS2A03G1014500	TaMADS22/47/55-4B	0.362551
TraesCS2A03G1017700	TaMADS22/47/55-4B	0.368597
TraesCS2A03G1017900	TaMADS22/47/55-4B	0.386908
TraesCS2A03G1019200	TaMADS22/47/55-4B	0.352719
TraesCS2A03G1020700	TaMADS22/47/55-4B	0.385843
TraesCS2A03G1022400	TaMADS22/47/55-4B	0.368585
TraesCS2A03G1024200	TaMADS22/47/55-4B	0.375483
TraesCS2A03G1039700	TaMADS22/47/55-4B	0.365122
TraesCS2A03G1041300	TaMADS22/47/55-4B	0.396709
TraesCS2A03G1043000	TaMADS22/47/55-4B	0.379103
TraesCS2A03G1050000	TaMADS22/47/55-4B	0.372006
TraesCS2A03G1051400	TaMADS22/47/55-4B	0.367119
TraesCS2A03G1052600	TaMADS22/47/55-4B	0.353172
TraesCS2A03G1060700	TaD2/3-3D	0.380271
TraesCS2A03G1060700	TaLC2-6A	0.35261
TraesCS2A03G1060700	TaLC2-6B	0.367888
TraesCS2A03G1064800	TaMADS22/47/55-4B	0.367394
TraesCS2A03G1071100	TaMADS22/47/55-4B	0.363633
TraesCS2A03G1073200	TaMADS22/47/55-4B	0.385408
TraesCS2A03G1077800	TaMADS22/47/55-4B	0.351153
TraesCS2A03G1078800	TaMADS22/47/55-4B	0.386517
TraesCS2A03G1081200	TaD2/3-3A	0.350132
TraesCS2A03G1081200	TaD2/3-3D	0.394011
TraesCS2A03G1081200	TaMADS22/47/55-4B	0.365804
TraesCS2A03G1083200	TaD2/3-3D	0.358216
TraesCS2A03G1083200	TaMADS22/47/55-4B	0.386405
TraesCS2A03G1086700	TaMADS22/47/55-4B	0.378852
TraesCS2A03G1087600	TaMADS22/47/55-4B	0.358969
TraesCS2A03G1088000	TaMADS22/47/55-4B	0.377211
TraesCS2A03G1088100	TaMADS22/47/55-4B	0.387073
TraesCS2A03G1091400	TaBZR1-2D	0.361399
TraesCS2A03G1091400	TaMADS22/47/55-4B	0.400818
TraesCS2A03G1100700	TaLC2-6A	0.398055
TraesCS2A03G1100700	TaLC2-6B	0.3995
TraesCS2A03G1102800	TaMADS22/47/55-4B	0.383964
TraesCS2A03G1109300	TaMADS22/47/55-4B	0.356683
TraesCS2A03G1113900	TaMADS22/47/55-4B	0.350187
TraesCS2A03G1119900	TaD2/3-3A	0.373358
TraesCS2A03G1119900	TaD2/3-3D	0.35278
TraesCS2A03G1119900	TaMADS22/47/55-4B	0.390701
TraesCS2A03G1123700	TaMADS22/47/55-4B	0.376109
TraesCS2A03G1125500	TaMADS22/47/55-4B	0.356807
TraesCS2A03G1126400	TaMADS22/47/55-4B	0.358008
TraesCS2A03G1132000	TaMADS22/47/55-4B	0.379532
TraesCS2A03G1140700	TaMADS22/47/55-4B	0.364738
TraesCS2A03G1145700	TaMADS22/47/55-4B	0.350205
TraesCS2A03G1146300	TaMADS22/47/55-4B	0.397576
TraesCS2A03G1149800	TaLC2-6A	0.388862
TraesCS2A03G1149800	TaLC2-6B	0.374957
TraesCS2A03G1151900	TaMADS22/47/55-4B	0.352881
TraesCS2A03G1152000	TaMADS22/47/55-4B	0.361989
TraesCS2A03G1168700	TaMADS22/47/55-4B	0.363935
TraesCS2A03G1191100	TaMADS22/47/55-4B	0.366501
TraesCS2A03G1199500	TaMADS22/47/55-4B	0.363842
TraesCS2A03G1204300	TaMADS22/47/55-4B	0.366347
TraesCS2A03G1211800	TaMADS22/47/55-4B	0.391337
TraesCS2A03G1214800	TaLC2-6B	0.35089
TraesCS2A03G1214900	TaMADS22/47/55-4B	0.373478
TraesCS2A03G1221200	TaMADS22/47/55-4B	0.382268
TraesCS2A03G1222400	TaMADS22/47/55-4B	0.377619
TraesCS2A03G1223800	TaMADS22/47/55-4B	0.354788
TraesCS2A03G1243300	TaMADS22/47/55-4B	0.386335
TraesCS2A03G1244900	TaMADS22/47/55-4B	0.379254
TraesCS2A03G1245100	TaMADS22/47/55-4B	0.382801
TraesCS2A03G1245300	TaMADS22/47/55-4B	0.365096
TraesCS2A03G1259100	TaMADS22/47/55-4B	0.392827
TraesCS2A03G1263500	TaMADS22/47/55-4B	0.351414
TraesCS2A03G1264000	TaBZR1-2D	0.373517
TraesCS2A03G1264000	TaD2/3-3A	0.360878
TraesCS2A03G1264000	TaD2/3-3D	0.376564
TraesCS2A03G1264000	TaMADS22/47/55-4B	0.394182
TraesCS2A03G1307900	TaMADS22/47/55-4B	0.388615
TraesCS2A03G1308700	TaMADS22/47/55-4B	0.384368
TraesCS2A03G1323500	TaD2/3-3A	0.375451
TraesCS2A03G1323500	TaD2/3-3D	0.394213
TraesCS2A03G1323500	TaMADS22/47/55-4B	0.38485
TraesCS2A03G1323900	TaMADS22/47/55-4B	0.368989
TraesCS2A03G1326000	TaMADS22/47/55-4B	0.36036
TraesCS2A03G1332900	TaLC2-6A	0.366444
TraesCS2A03G1332900	TaLC2-6B	0.370091
TraesCS2A03G1334300	TaLC2-6A	0.394803
TraesCS2A03G1334300	TaLC2-6B	0.405494
TraesCS2A03G1365700	TaMADS22/47/55-4B	0.350428
TraesCS2B03G0000400	TaMADS22/47/55-4B	0.380478
TraesCS2B03G0002500	TaMADS22/47/55-4B	0.351376
TraesCS2B03G0004000	TaMADS22/47/55-4B	0.356756
TraesCS2B03G0005500	TaMADS22/47/55-4B	0.360388
TraesCS2B03G0041400	TaMADS22/47/55-4B	0.364267
TraesCS2B03G0056300	TaMADS22/47/55-4B	0.357028
TraesCS2B03G0056500	TaBZR1-2D	0.369937
TraesCS2B03G0056500	TaD2/3-3A	0.356454
TraesCS2B03G0056500	TaD2/3-3D	0.351471
TraesCS2B03G0056500	TaMADS22/47/55-4B	0.398561
TraesCS2B03G0090200	TaMADS22/47/55-4B	0.355952
TraesCS2B03G0102000	TaMADS22/47/55-4B	0.364453
TraesCS2B03G0113700	TaD2/3-3D	0.354999
TraesCS2B03G0118200	TaMADS22/47/55-4B	0.369088
TraesCS2B03G0118300	TaMADS22/47/55-4B	0.392875
TraesCS2B03G0145500	TaMADS22/47/55-4B	0.371108
TraesCS2B03G0148000	TaMADS22/47/55-4B	0.368837
TraesCS2B03G0154400	TaMADS22/47/55-4B	0.365312
TraesCS2B03G0154600	TaMADS22/47/55-4B	0.352132
TraesCS2B03G0154700	TaMADS22/47/55-4B	0.366581
TraesCS2B03G0154800	TaMADS22/47/55-4B	0.36373
TraesCS2B03G0171700	TaMADS22/47/55-4B	0.38372
TraesCS2B03G0174200	TaMADS22/47/55-4B	0.366815
TraesCS2B03G0199900	TaMADS22/47/55-4B	0.38383
TraesCS2B03G0201200	TaMADS22/47/55-4B	0.371431
TraesCS2B03G0217000	TaLC2-6A	0.36587
TraesCS2B03G0217000	TaLC2-6B	0.380156
TraesCS2B03G0223300	TaMADS22/47/55-4B	0.357066
TraesCS2B03G0239900	TaMADS22/47/55-4B	0.351509
TraesCS2B03G0243300	TaLC2-6A	0.366194
TraesCS2B03G0243300	TaLC2-6B	0.367257
TraesCS2B03G0247700	TaMADS22/47/55-4B	0.352198
TraesCS2B03G0251800	TaMADS22/47/55-4B	0.371296
TraesCS2B03G0253500	TaMADS22/47/55-4B	0.360283
TraesCS2B03G0263300	TaMADS22/47/55-4B	0.359477
TraesCS2B03G0268400	TaMADS22/47/55-4B	0.376357
TraesCS2B03G0273100	TaD2/3-3D	0.381662
TraesCS2B03G0273100	TaMADS22/47/55-4B	0.36074
TraesCS2B03G0273100	TaLC2-6B	0.351805
TraesCS2B03G0273200	TaMADS22/47/55-4B	0.359684
TraesCS2B03G0285100	TaMADS22/47/55-4B	0.357544
TraesCS2B03G0287600	TaMADS22/47/55-4B	0.36634
TraesCS2B03G0291100	TaLC2-6A	0.411087
TraesCS2B03G0291100	TaLC2-6B	0.397968
TraesCS2B03G0295700	TaMADS22/47/55-4B	0.398101
TraesCS2B03G0297800	TaMADS22/47/55-4B	0.401969
TraesCS2B03G0299300	TaMADS22/47/55-4B	0.365139
TraesCS2B03G0306900	TaMADS22/47/55-4B	0.366142
TraesCS2B03G0308100	TaMADS22/47/55-4B	0.376817
TraesCS2B03G0308200	TaMADS22/47/55-4B	0.363985
TraesCS2B03G0309500	TaMADS22/47/55-4B	0.376491
TraesCS2B03G0335100	TaMADS22/47/55-4B	0.397116
TraesCS2B03G0357700	TaMADS22/47/55-4B	0.39501
TraesCS2B03G0366900	TaMADS22/47/55-4B	0.382544
TraesCS2B03G0387600	TaMADS22/47/55-4B	0.381227
TraesCS2B03G0391100	TaD2/3-3A	0.375174
TraesCS2B03G0391100	TaMADS22/47/55-4B	0.395956
TraesCS2B03G0393400	TaLC2-6A	0.364202
TraesCS2B03G0393400	TaLC2-6B	0.354475
TraesCS2B03G0407500	TaLC2-6A	0.350841
TraesCS2B03G0409200	TaMADS22/47/55-4B	0.354581
TraesCS2B03G0409400	TaMADS22/47/55-4B	0.356025
TraesCS2B03G0411400	TaMADS22/47/55-4B	0.389831
TraesCS2B03G0417600	TaMADS22/47/55-4B	0.386804
TraesCS2B03G0421300	TaMADS22/47/55-4B	0.357928
TraesCS2B03G0426100	TaMADS22/47/55-4B	0.376673
TraesCS2B03G0426500	TaMADS22/47/55-4B	0.373522
TraesCS2B03G0432000	TaMADS22/47/55-4B	0.401439
TraesCS2B03G0432300	TaMADS22/47/55-4B	0.351598
TraesCS2B03G0435500	TaMADS22/47/55-4B	0.387743
TraesCS2B03G0436000	TaLC2-6A	0.395433
TraesCS2B03G0436000	TaLC2-6B	0.398365
TraesCS2B03G0437500	TaMADS22/47/55-4B	0.355883
TraesCS2B03G0438000	TaMADS22/47/55-4B	0.366445
TraesCS2B03G0438500	TaMADS22/47/55-4B	0.38144
TraesCS2B03G0441300	TaMADS22/47/55-4B	0.351988
TraesCS2B03G0441700	TaMADS22/47/55-4B	0.370604
TraesCS2B03G0442100	TaMADS22/47/55-4B	0.350171
TraesCS2B03G0452500	TaMADS22/47/55-4B	0.394868
TraesCS2B03G0455100	TaMADS22/47/55-4B	0.352443
TraesCS2B03G0457500	TaMADS22/47/55-4B	0.384981
TraesCS2B03G0460400	TaLC2-6B	0.350063
TraesCS2B03G0467600	TaMADS22/47/55-4B	0.372899
TraesCS2B03G0472100	TaMADS22/47/55-4B	0.389184
TraesCS2B03G0473600	TaMADS22/47/55-4B	0.378383
TraesCS2B03G0480500	TaMADS22/47/55-4B	0.353453
TraesCS2B03G0481700	TaMADS22/47/55-4B	0.38727
TraesCS2B03G0490800	TaMADS22/47/55-4B	0.394486
TraesCS2B03G0491900	TaMADS22/47/55-4B	0.350111
TraesCS2B03G0494000	TaMADS22/47/55-4B	0.373496
TraesCS2B03G0494400	TaMADS22/47/55-4B	0.376892
TraesCS2B03G0494500	TaMADS22/47/55-4B	0.369487
TraesCS2B03G0495300	TaMADS22/47/55-4B	0.39254
TraesCS2B03G0495800	TaMADS22/47/55-4B	0.363373
TraesCS2B03G0518700	TaMADS22/47/55-4B	0.353082
TraesCS2B03G0518800	TaMADS22/47/55-4B	0.394516
TraesCS2B03G0518900	TaMADS22/47/55-4B	0.385067
TraesCS2B03G0526600	TaMADS22/47/55-4B	0.372321
TraesCS2B03G0535200	TaD2/3-3D	0.361525
TraesCS2B03G0535200	TaMADS22/47/55-4B	0.354758
TraesCS2B03G0536500	TaMADS22/47/55-4B	0.396652
TraesCS2B03G0540400	TaMADS22/47/55-4B	0.365264
TraesCS2B03G0543100	TaMADS22/47/55-4B	0.377518
TraesCS2B03G0545900	TaLC2-6B	0.356286
TraesCS2B03G0557200	TaMADS22/47/55-4B	0.391865
TraesCS2B03G0558900	TaD2/3-3A	0.35388
TraesCS2B03G0558900	TaD2/3-3D	0.389423
TraesCS2B03G0558900	TaMADS22/47/55-4B	0.370095
TraesCS2B03G0559800	TaMADS22/47/55-4B	0.368974
TraesCS2B03G0562400	TaMADS22/47/55-4B	0.371421
TraesCS2B03G0563700	TaMADS22/47/55-4B	0.389119
TraesCS2B03G0568400	TaMADS22/47/55-4B	0.351672
TraesCS2B03G0568500	TaMADS22/47/55-4B	0.368163
TraesCS2B03G0570300	TaLC2-6A	0.357176
TraesCS2B03G0570300	TaLC2-6B	0.360983
TraesCS2B03G0570900	TaMADS22/47/55-4B	0.382471
TraesCS2B03G0571600	TaMADS22/47/55-4B	0.394839
TraesCS2B03G0572300	TaMADS22/47/55-4B	0.376937
TraesCS2B03G0580800	TaMADS22/47/55-4B	0.368137
TraesCS2B03G0582100	TaMADS22/47/55-4B	0.370504
TraesCS2B03G0584300	TaMADS22/47/55-4B	0.370195
TraesCS2B03G0589200	TaMADS22/47/55-4B	0.392688
TraesCS2B03G0589400	TaMADS22/47/55-4B	0.393774
TraesCS2B03G0598100	TaMADS22/47/55-4B	0.387982
TraesCS2B03G0600200	TaLC2-6B	0.356176
TraesCS2B03G0602600	TaMADS22/47/55-4B	0.351364
TraesCS2B03G0603800	TaMADS22/47/55-4B	0.395685
TraesCS2B03G0607100	TaMADS22/47/55-4B	0.369697
TraesCS2B03G0608800	TaMADS22/47/55-4B	0.367002
TraesCS2B03G0612700	TaMADS22/47/55-4B	0.371122
TraesCS2B03G0614400	TaMADS22/47/55-4B	0.376597
TraesCS2B03G0617700	TaMADS22/47/55-4B	0.374793
TraesCS2B03G0622000	TaMADS22/47/55-4B	0.366261
TraesCS2B03G0628400	TaMADS22/47/55-4B	0.371194
TraesCS2B03G0638000	TaMADS22/47/55-4B	0.372213
TraesCS2B03G0639900	TaMADS22/47/55-4B	0.351833
TraesCS2B03G0643700	TaMADS22/47/55-4B	0.36232
TraesCS2B03G0647200	TaMADS22/47/55-4B	0.382336
TraesCS2B03G0650200	TaLC2-6A	0.40354
TraesCS2B03G0650200	TaLC2-6B	0.393067
TraesCS2B03G0656900	TaMADS22/47/55-4B	0.357209
TraesCS2B03G0660400	TaD2/3-3D	0.373858
TraesCS2B03G0660400	TaMADS22/47/55-4B	0.360781
TraesCS2B03G0676300	TaMADS22/47/55-4B	0.382251
TraesCS2B03G0678000	TaMADS22/47/55-4B	0.367542
TraesCS2B03G0691900	TaMADS22/47/55-4B	0.36584
TraesCS2B03G0698500	TaD2/3-3D	0.371981
TraesCS2B03G0698500	TaMADS22/47/55-4B	0.363683
TraesCS2B03G0698500	TaLC2-6B	0.35485
TraesCS2B03G0699600	TaMADS22/47/55-4B	0.355674
TraesCS2B03G0711100	TaMADS22/47/55-4B	0.366671
TraesCS2B03G0721400	TaMADS22/47/55-4B	0.353887
TraesCS2B03G0724900	TaBZR1-2D	0.36771
TraesCS2B03G0724900	TaD2/3-3A	0.367285
TraesCS2B03G0724900	TaMADS22/47/55-4B	0.428879
TraesCS2B03G0725400	TaMADS22/47/55-4B	0.379123
TraesCS2B03G0725600	TaLC2-6A	0.36761
TraesCS2B03G0727100	TaMADS22/47/55-4B	0.356359
TraesCS2B03G0729700	TaMADS22/47/55-4B	0.360713
TraesCS2B03G0730500	TaMADS22/47/55-4B	0.372476
TraesCS2B03G0740400	TaMADS22/47/55-4B	0.371765
TraesCS2B03G0749200	TaBZR1-2D	0.364699
TraesCS2B03G0749200	TaD2/3-3A	0.388103
TraesCS2B03G0749200	TaD2/3-3D	0.402111
TraesCS2B03G0749200	TaMADS22/47/55-4B	0.404901
TraesCS2B03G0749500	TaBZR1-2D	0.360123
TraesCS2B03G0749500	TaMADS22/47/55-4B	0.391531
TraesCS2B03G0753100	TaMADS22/47/55-4B	0.352203
TraesCS2B03G0754300	TaMADS22/47/55-4B	0.353829
TraesCS2B03G0757100	TaLC2-6A	0.360674
TraesCS2B03G0757100	TaLC2-6B	0.350615
TraesCS2B03G0758000	TaMADS22/47/55-4B	0.384919
TraesCS2B03G0766000	TaMADS22/47/55-4B	0.380544
TraesCS2B03G0773700	TaBZR1-2D	0.374457
TraesCS2B03G0773700	TaD2/3-3A	0.376638
TraesCS2B03G0773700	TaD2/3-3D	0.361498
TraesCS2B03G0773700	TaMADS22/47/55-4B	0.429885
TraesCS2B03G0773800	TaMADS22/47/55-4B	0.354418
TraesCS2B03G0774300	TaMADS22/47/55-4B	0.351059
TraesCS2B03G0776100	TaMADS22/47/55-4B	0.382825
TraesCS2B03G0781900	TaMADS22/47/55-4B	0.351034
TraesCS2B03G0783600	TaMADS22/47/55-4B	0.357466
TraesCS2B03G0787600	TaMADS22/47/55-4B	0.373429
TraesCS2B03G0793300	TaMADS22/47/55-4B	0.369694
TraesCS2B03G0796100	TaMADS22/47/55-4B	0.371865
TraesCS2B03G0797100	TaMADS22/47/55-4B	0.356001
TraesCS2B03G0798700	TaMADS22/47/55-4B	0.370578
TraesCS2B03G0803300	TaMADS22/47/55-4B	0.358175
TraesCS2B03G0805800	TaMADS22/47/55-4B	0.359464
TraesCS2B03G0806600	TaMADS22/47/55-4B	0.372404
TraesCS2B03G0806700	TaMADS22/47/55-4B	0.374306
TraesCS2B03G0808800	TaMADS22/47/55-4B	0.358378
TraesCS2B03G0809300	TaLC2-6A	0.372826
TraesCS2B03G0809300	TaLC2-6B	0.378378
TraesCS2B03G0811300	TaMADS22/47/55-4B	0.366659
TraesCS2B03G0813000	TaMADS22/47/55-4B	0.361477
TraesCS2B03G0820800	TaMADS22/47/55-4B	0.371202
TraesCS2B03G0821500	TaMADS22/47/55-4B	0.373441
TraesCS2B03G0825900	TaMADS22/47/55-4B	0.386795
TraesCS2B03G0843700	TaMADS22/47/55-4B	0.355144
TraesCS2B03G0845600	TaMADS22/47/55-4B	0.393505
TraesCS2B03G0847700	TaMADS22/47/55-4B	0.368524
TraesCS2B03G0849000	TaMADS22/47/55-4B	0.350279
TraesCS2B03G0857700	TaMADS22/47/55-4B	0.365488
TraesCS2B03G0860100	TaMADS22/47/55-4B	0.37037
TraesCS2B03G0866400	TaMADS22/47/55-4B	0.375999
TraesCS2B03G0875200	TaMADS22/47/55-4B	0.381192
TraesCS2B03G0880300	TaMADS22/47/55-4B	0.39116
TraesCS2B03G0886100	TaMADS22/47/55-4B	0.40262
TraesCS2B03G0890800	TaBZR1-2D	0.382828
TraesCS2B03G0890800	TaD2/3-3A	0.408433
TraesCS2B03G0890800	TaD2/3-3D	0.393405
TraesCS2B03G0890800	TaMADS22/47/55-4B	0.420825
TraesCS2B03G0894300	TaMADS22/47/55-4B	0.361935
TraesCS2B03G0908000	TaMADS22/47/55-4B	0.382134
TraesCS2B03G0909700	TaMADS22/47/55-4B	0.373619
TraesCS2B03G0919700	TaMADS22/47/55-4B	0.354423
TraesCS2B03G0933400	TaMADS22/47/55-4B	0.368249
TraesCS2B03G0937100	TaBZR1-2D	0.351547
TraesCS2B03G0937100	TaD2/3-3A	0.375795
TraesCS2B03G0937100	TaD2/3-3D	0.364274
TraesCS2B03G0937100	TaMADS22/47/55-4B	0.417008
TraesCS2B03G0940400	TaMADS22/47/55-4B	0.377723
TraesCS2B03G0947200	TaMADS22/47/55-4B	0.368934
TraesCS2B03G0950100	TaMADS22/47/55-4B	0.39387
TraesCS2B03G0950500	TaMADS22/47/55-4B	0.350819
TraesCS2B03G0969300	TaLC2-6B	0.353989
TraesCS2B03G0971200	TaD2/3-3D	0.365822
TraesCS2B03G0971200	TaMADS22/47/55-4B	0.379728
TraesCS2B03G0978200	TaMADS22/47/55-4B	0.359178
TraesCS2B03G0979500	TaMADS22/47/55-4B	0.364589
TraesCS2B03G0987800	TaMADS22/47/55-4B	0.375154
TraesCS2B03G0994500	TaMADS22/47/55-4B	0.390572
TraesCS2B03G0995100	TaLC2-6A	0.361803
TraesCS2B03G0995100	TaLC2-6B	0.367992
TraesCS2B03G0995500	TaMADS22/47/55-4B	0.354061
TraesCS2B03G0995800	TaMADS22/47/55-4B	0.381878
TraesCS2B03G1000400	TaMADS22/47/55-4B	0.359275
TraesCS2B03G1000500	TaMADS22/47/55-4B	0.357473
TraesCS2B03G1003500	TaMADS22/47/55-4B	0.374341
TraesCS2B03G1007400	TaMADS22/47/55-4B	0.377872
TraesCS2B03G1008200	TaMADS22/47/55-4B	0.390756
TraesCS2B03G1008600	TaMADS22/47/55-4B	0.382021
TraesCS2B03G1018700	TaMADS22/47/55-4B	0.396705
TraesCS2B03G1018900	TaMADS22/47/55-4B	0.37368
TraesCS2B03G1019600	TaMADS22/47/55-4B	0.392523
TraesCS2B03G1020600	TaMADS22/47/55-4B	0.350873
TraesCS2B03G1034800	TaMADS22/47/55-4B	0.36195
TraesCS2B03G1041200	TaMADS22/47/55-4B	0.368218
TraesCS2B03G1047100	TaMADS22/47/55-4B	0.383397
TraesCS2B03G1048800	TaMADS22/47/55-4B	0.38687
TraesCS2B03G1056900	TaMADS22/47/55-4B	0.391532
TraesCS2B03G1058200	TaMADS22/47/55-4B	0.393631
TraesCS2B03G1068300	TaMADS22/47/55-4B	0.351696
TraesCS2B03G1071000	TaMADS22/47/55-4B	0.394203
TraesCS2B03G1075300	TaMADS22/47/55-4B	0.371317
TraesCS2B03G1100500	TaMADS22/47/55-4B	0.357484
TraesCS2B03G1103500	TaMADS22/47/55-4B	0.360133
TraesCS2B03G1105900	TaMADS22/47/55-4B	0.375686
TraesCS2B03G1107000	TaMADS22/47/55-4B	0.362197
TraesCS2B03G1109900	TaMADS22/47/55-4B	0.37191
TraesCS2B03G1111300	TaMADS22/47/55-4B	0.36742
TraesCS2B03G1114100	TaMADS22/47/55-4B	0.373034
TraesCS2B03G1127500	TaMADS22/47/55-4B	0.39976
TraesCS2B03G1127800	TaBZR1-2D	0.37053
TraesCS2B03G1127800	TaD2/3-3A	0.395032
TraesCS2B03G1127800	TaD2/3-3D	0.396719
TraesCS2B03G1127800	TaMADS22/47/55-4B	0.418264
TraesCS2B03G1130800	TaLC2-6A	0.391905
TraesCS2B03G1130800	TaLC2-6B	0.384548
TraesCS2B03G1131500	TaMADS22/47/55-4B	0.378594
TraesCS2B03G1134700	TaMADS22/47/55-4B	0.394037
TraesCS2B03G1144600	TaMADS22/47/55-4B	0.380448
TraesCS2B03G1145100	TaMADS22/47/55-4B	0.380763
TraesCS2B03G1151700	TaMADS22/47/55-4B	0.359499
TraesCS2B03G1160600	TaMADS22/47/55-4B	0.378335
TraesCS2B03G1161100	TaMADS22/47/55-4B	0.378757
TraesCS2B03G1173900	TaMADS22/47/55-4B	0.36907
TraesCS2B03G1178800	TaMADS22/47/55-4B	0.375523
TraesCS2B03G1190000	TaMADS22/47/55-4B	0.36691
TraesCS2B03G1193900	TaMADS22/47/55-4B	0.392966
TraesCS2B03G1206800	TaMADS22/47/55-4B	0.35709
TraesCS2B03G1209500	TaMADS22/47/55-4B	0.372551
TraesCS2B03G1213200	TaD2/3-3A	0.365206
TraesCS2B03G1213200	TaD2/3-3D	0.394011
TraesCS2B03G1213200	TaMADS22/47/55-4B	0.369649
TraesCS2B03G1213800	TaMADS22/47/55-4B	0.366654
TraesCS2B03G1214400	TaMADS22/47/55-4B	0.387721
TraesCS2B03G1215100	TaMADS22/47/55-4B	0.394424
TraesCS2B03G1217800	TaMADS22/47/55-4B	0.368978
TraesCS2B03G1218300	TaMADS22/47/55-4B	0.36867
TraesCS2B03G1218900	TaMADS22/47/55-4B	0.388044
TraesCS2B03G1219000	TaMADS22/47/55-4B	0.382765
TraesCS2B03G1219300	TaMADS22/47/55-4B	0.365715
TraesCS2B03G1253900	TaMADS22/47/55-4B	0.365949
TraesCS2B03G1266200	TaMADS22/47/55-4B	0.356706
TraesCS2B03G1267100	TaD2/3-3A	0.352166
TraesCS2B03G1267100	TaMADS22/47/55-4B	0.41517
TraesCS2B03G1269100	TaMADS22/47/55-4B	0.385604
TraesCS2B03G1280200	TaMADS22/47/55-4B	0.38814
TraesCS2B03G1283500	TaMADS22/47/55-4B	0.374317
TraesCS2B03G1283700	TaMADS22/47/55-4B	0.35671
TraesCS2B03G1296200	TaMADS22/47/55-4B	0.37847
TraesCS2B03G1297100	TaMADS22/47/55-4B	0.387215
TraesCS2B03G1302900	TaMADS22/47/55-4B	0.392726
TraesCS2B03G1303700	TaMADS22/47/55-4B	0.386978
TraesCS2B03G1306700	TaMADS22/47/55-4B	0.384021
TraesCS2B03G1308200	TaD2/3-3A	0.354138
TraesCS2B03G1308200	TaMADS22/47/55-4B	0.38873
TraesCS2B03G1316600	TaMADS22/47/55-4B	0.361979
TraesCS2B03G1316900	TaBZR1-2D	0.387448
TraesCS2B03G1316900	TaD2/3-3A	0.402048
TraesCS2B03G1316900	TaD2/3-3D	0.387559
TraesCS2B03G1316900	TaMADS22/47/55-4B	0.443255
TraesCS2B03G1328200	TaMADS22/47/55-4B	0.354522
TraesCS2B03G1355200	TaMADS22/47/55-4B	0.384845
TraesCS2B03G1367900	TaMADS22/47/55-4B	0.384483
TraesCS2B03G1374000	TaMADS22/47/55-4B	0.382796
TraesCS2B03G1385200	TaD2/3-3D	0.369527
TraesCS2B03G1385200	TaMADS22/47/55-4B	0.386178
TraesCS2B03G1387000	TaMADS22/47/55-4B	0.350122
TraesCS2B03G1388900	TaMADS22/47/55-4B	0.368057
TraesCS2B03G1389200	TaMADS22/47/55-4B	0.350635
TraesCS2B03G1392900	TaBZR1-2D	0.374562
TraesCS2B03G1392900	TaD2/3-3D	0.361817
TraesCS2B03G1392900	TaMADS22/47/55-4B	0.387509
TraesCS2B03G1396900	TaMADS22/47/55-4B	0.363802
TraesCS2B03G1425500	TaMADS22/47/55-4B	0.376717
TraesCS2B03G1425700	TaMADS22/47/55-4B	0.40357
TraesCS2B03G1426300	TaMADS22/47/55-4B	0.377892
TraesCS2B03G1439700	TaLC2-6A	0.369867
TraesCS2B03G1445600	TaBZR1-2D	0.361782
TraesCS2B03G1445600	TaD2/3-3A	0.379429
TraesCS2B03G1445600	TaD2/3-3D	0.400056
TraesCS2B03G1445600	TaMADS22/47/55-4B	0.397883
TraesCS2B03G1446100	TaMADS22/47/55-4B	0.374236
TraesCS2B03G1453600	TaMADS22/47/55-4B	0.358641
TraesCS2B03G1453700	TaMADS22/47/55-4B	0.351109
TraesCS2B03G1453800	TaMADS22/47/55-4B	0.358336
TraesCS2B03G1469100	TaMADS22/47/55-4B	0.380245
TraesCS2B03G1470000	TaMADS22/47/55-4B	0.376336
TraesCS2B03G1484000	TaMADS22/47/55-4B	0.381842
TraesCS2B03G1492300	TaMADS22/47/55-4B	0.35458
TraesCS2B03G1494800	TaMADS22/47/55-4B	0.362085
TraesCS2B03G1499000	TaLC2-6A	0.355419
TraesCS2B03G1499000	TaLC2-6B	0.352878
TraesCS2B03G1507800	TaMADS22/47/55-4B	0.382484
TraesCS2B03G1508600	TaD2/3-3A	0.351499
TraesCS2B03G1508600	TaMADS22/47/55-4B	0.396599
TraesCS2B03G1515700	TaMADS22/47/55-4B	0.359519
TraesCS2B03G1525800	TaMADS22/47/55-4B	0.380922
TraesCS2B03G1534500	TaLC2-6B	0.350058
TraesCS2B03G1537400	TaLC2-6A	0.412167
TraesCS2B03G1537400	TaLC2-6B	0.410582
TraesCS2B03G1539200	TaMADS22/47/55-4B	0.3632
TraesCS2B03G1540400	TaLC2-6A	0.356829
TraesCS2D03G0000200	TaMADS22/47/55-4B	0.400671
TraesCS2D03G0000400	TaMADS22/47/55-4B	0.353031
TraesCS2D03G0000700	TaMADS22/47/55-4B	0.363808
TraesCS2D03G0004900	TaMADS22/47/55-4B	0.366571
TraesCS2D03G0011600	TaMADS22/47/55-4B	0.376374
TraesCS2D03G0019000	TaMADS22/47/55-4B	0.355019
TraesCS2D03G0019400	TaMADS22/47/55-4B	0.35059
TraesCS2D03G0021400	TaMADS22/47/55-4B	0.385918
TraesCS2D03G0028600	TaMADS22/47/55-4B	0.366228
TraesCS2D03G0038300	TaMADS22/47/55-4B	0.405631
TraesCS2D03G0038700	TaBZR1-2D	0.363941
TraesCS2D03G0038700	TaMADS22/47/55-4B	0.414836
TraesCS2D03G0040300	TaD2/3-3A	0.381816
TraesCS2D03G0040300	TaD2/3-3D	0.402048
TraesCS2D03G0040300	TaMADS22/47/55-4B	0.380912
TraesCS2D03G0050700	TaMADS22/47/55-4B	0.390279
TraesCS2D03G0054400	TaMADS22/47/55-4B	0.356175
TraesCS2D03G0054900	TaMADS22/47/55-4B	0.360982
TraesCS2D03G0055200	TaMADS22/47/55-4B	0.40712
TraesCS2D03G0056300	TaMADS22/47/55-4B	0.380732
TraesCS2D03G0057900	TaMADS22/47/55-4B	0.392719
TraesCS2D03G0059400	TaMADS22/47/55-4B	0.353675
TraesCS2D03G0061400	TaMADS22/47/55-4B	0.357203
TraesCS2D03G0066800	TaMADS22/47/55-4B	0.368017
TraesCS2D03G0068400	TaMADS22/47/55-4B	0.383009
TraesCS2D03G0069400	TaMADS22/47/55-4B	0.371324
TraesCS2D03G0070900	TaD2/3-3D	0.35499
TraesCS2D03G0070900	TaLC2-6A	0.37481
TraesCS2D03G0070900	TaLC2-6B	0.386379
TraesCS2D03G0071700	TaMADS22/47/55-4B	0.356109
TraesCS2D03G0074200	TaMADS22/47/55-4B	0.351663
TraesCS2D03G0074400	TaMADS22/47/55-4B	0.379322
TraesCS2D03G0075400	TaMADS22/47/55-4B	0.377998
TraesCS2D03G0085400	TaMADS22/47/55-4B	0.373208
TraesCS2D03G0085900	TaMADS22/47/55-4B	0.35959
TraesCS2D03G0106300	TaMADS22/47/55-4B	0.378844
TraesCS2D03G0124300	TaMADS22/47/55-4B	0.372443
TraesCS2D03G0125300	TaMADS22/47/55-4B	0.362762
TraesCS2D03G0128500	TaMADS22/47/55-4B	0.384333
TraesCS2D03G0129800	TaMADS22/47/55-4B	0.356652
TraesCS2D03G0142400	TaMADS22/47/55-4B	0.391529
TraesCS2D03G0145200	TaMADS22/47/55-4B	0.351893
TraesCS2D03G0147100	TaMADS22/47/55-4B	0.37129
TraesCS2D03G0147400	TaLC2-6A	0.373422
TraesCS2D03G0147400	TaLC2-6B	0.370022
TraesCS2D03G0149600	TaMADS22/47/55-4B	0.362686
TraesCS2D03G0167800	TaMADS22/47/55-4B	0.391553
TraesCS2D03G0175400	TaMADS22/47/55-4B	0.366324
TraesCS2D03G0201900	TaMADS22/47/55-4B	0.352067
TraesCS2D03G0204900	TaD2/3-3D	0.36047
TraesCS2D03G0204900	TaMADS22/47/55-4B	0.372136
TraesCS2D03G0210100	TaMADS22/47/55-4B	0.356573
TraesCS2D03G0214000	TaMADS22/47/55-4B	0.376191
TraesCS2D03G0215000	TaMADS22/47/55-4B	0.3562
TraesCS2D03G0217000	TaLC2-6A	0.388664
TraesCS2D03G0217000	TaLC2-6B	0.373483
TraesCS2D03G0220100	TaBZR1-2D	0.394281
TraesCS2D03G0220100	TaD2/3-3A	0.373165
TraesCS2D03G0220100	TaD2/3-3D	0.374221
TraesCS2D03G0220100	TaMADS22/47/55-4B	0.434819
TraesCS2D03G0221100	TaBZR1-2D	0.356686
TraesCS2D03G0221100	TaD2/3-3A	0.359414
TraesCS2D03G0221100	TaMADS22/47/55-4B	0.403689
TraesCS2D03G0221300	TaMADS22/47/55-4B	0.358618
TraesCS2D03G0222500	TaLC2-6A	0.379969
TraesCS2D03G0222500	TaLC2-6B	0.364297
TraesCS2D03G0223200	TaMADS22/47/55-4B	0.391071
TraesCS2D03G0226300	TaMADS22/47/55-4B	0.368501
TraesCS2D03G0228300	TaMADS22/47/55-4B	0.371978
TraesCS2D03G0229700	TaMADS22/47/55-4B	0.361447
TraesCS2D03G0230400	TaMADS22/47/55-4B	0.375503
TraesCS2D03G0232600	TaMADS22/47/55-4B	0.350052
TraesCS2D03G0233300	TaMADS22/47/55-4B	0.377949
TraesCS2D03G0245000	TaMADS22/47/55-4B	0.399743
TraesCS2D03G0260200	TaMADS22/47/55-4B	0.371854
TraesCS2D03G0264900	TaMADS22/47/55-4B	0.364714
TraesCS2D03G0265700	TaMADS22/47/55-4B	0.363138
TraesCS2D03G0265800	TaMADS22/47/55-4B	0.351951
TraesCS2D03G0269300	TaMADS22/47/55-4B	0.387492
TraesCS2D03G0287100	TaMADS22/47/55-4B	0.358645
TraesCS2D03G0288800	TaMADS22/47/55-4B	0.38367
TraesCS2D03G0291500	TaLC2-6A	0.3628
TraesCS2D03G0300200	TaMADS22/47/55-4B	0.363723
TraesCS2D03G0305400	TaLC2-6A	0.391647
TraesCS2D03G0305400	TaLC2-6B	0.385001
TraesCS2D03G0313100	TaLC2-6A	0.363235
TraesCS2D03G0316300	TaMADS22/47/55-4B	0.367081
TraesCS2D03G0316800	TaD2/3-3D	0.375089
TraesCS2D03G0316800	TaMADS22/47/55-4B	0.365184
TraesCS2D03G0322700	TaD2/3-3D	0.375451
TraesCS2D03G0322700	TaMADS22/47/55-4B	0.363744
TraesCS2D03G0322900	TaBZR1-2D	0.35864
TraesCS2D03G0322900	TaD2/3-3A	0.376683
TraesCS2D03G0322900	TaMADS22/47/55-4B	0.421075
TraesCS2D03G0323900	TaBZR1-2D	0.359066
TraesCS2D03G0323900	TaD2/3-3A	0.35216
TraesCS2D03G0323900	TaMADS22/47/55-4B	0.420706
TraesCS2D03G0324300	TaMADS22/47/55-4B	0.389805
TraesCS2D03G0328900	TaD2/3-3A	0.366834
TraesCS2D03G0328900	TaMADS22/47/55-4B	0.408234
TraesCS2D03G0329200	TaMADS22/47/55-4B	0.365942
TraesCS2D03G0330000	TaMADS22/47/55-4B	0.351407
TraesCS2D03G0333300	TaMADS22/47/55-4B	0.351911
TraesCS2D03G0333800	TaMADS22/47/55-4B	0.369022
TraesCS2D03G0339200	TaLC2-6A	0.39303
TraesCS2D03G0339200	TaLC2-6B	0.390009
TraesCS2D03G0340900	TaMADS22/47/55-4B	0.360132
TraesCS2D03G0341300	TaMADS22/47/55-4B	0.372884
TraesCS2D03G0343400	TaMADS22/47/55-4B	0.388054
TraesCS2D03G0353500	TaMADS22/47/55-4B	0.373942
TraesCS2D03G0354800	TaMADS22/47/55-4B	0.378524
TraesCS2D03G0361900	TaD2/3-3A	0.365796
TraesCS2D03G0361900	TaD2/3-3D	0.35223
TraesCS2D03G0361900	TaMADS22/47/55-4B	0.399129
TraesCS2D03G0365000	TaMADS22/47/55-4B	0.375805
TraesCS2D03G0368800	TaMADS22/47/55-4B	0.382748
TraesCS2D03G0370200	TaMADS22/47/55-4B	0.36448
TraesCS2D03G0376800	TaMADS22/47/55-4B	0.391841
TraesCS2D03G0377500	TaMADS22/47/55-4B	0.394734
TraesCS2D03G0383200	TaD2/3-3A	0.363031
TraesCS2D03G0383200	TaD2/3-3D	0.391112
TraesCS2D03G0383200	TaMADS22/47/55-4B	0.368422
TraesCS2D03G0383200	TaLC2-6B	0.3549
TraesCS2D03G0384600	TaMADS22/47/55-4B	0.378044
TraesCS2D03G0388000	TaMADS22/47/55-4B	0.381291
TraesCS2D03G0388400	TaMADS22/47/55-4B	0.371984
TraesCS2D03G0389700	TaMADS22/47/55-4B	0.383095
TraesCS2D03G0390000	TaMADS22/47/55-4B	0.372168
TraesCS2D03G0390900	TaMADS22/47/55-4B	0.393921
TraesCS2D03G0391100	TaMADS22/47/55-4B	0.397042
TraesCS2D03G0391300	TaMADS22/47/55-4B	0.372373
TraesCS2D03G0391600	TaMADS22/47/55-4B	0.351619
TraesCS2D03G0391800	TaMADS22/47/55-4B	0.362081
TraesCS2D03G0396900	TaMADS22/47/55-4B	0.366407
TraesCS2D03G0405800	TaMADS22/47/55-4B	0.367533
TraesCS2D03G0406000	TaMADS22/47/55-4B	0.362388
TraesCS2D03G0408100	TaMADS22/47/55-4B	0.368216
TraesCS2D03G0408900	TaMADS22/47/55-4B	0.392896
TraesCS2D03G0409000	TaMADS22/47/55-4B	0.379331
TraesCS2D03G0413100	TaMADS22/47/55-4B	0.354727
TraesCS2D03G0413700	TaMADS22/47/55-4B	0.381286
TaBZR1-2D	TraesCS2D03G0422600	0.364671
TaBZR1-2D	TraesCS2D03G0470300	0.35523
TaBZR1-2D	TraesCS2D03G0476000	0.35398
TaBZR1-2D	TraesCS2D03G0620700	0.361007
TaBZR1-2D	TraesCS2D03G0843300	0.363149
TaBZR1-2D	TraesCS2D03G0937300	0.354941
TaBZR1-2D	TraesCS2D03G1025000	0.354665
TaBZR1-2D	TraesCS2D03G1196900	0.350978
TaBZR1-2D	TraesCS2D03G1218200	0.374645
TaBZR1-2D	TraesCS3A03G0356900	0.357177
TaBZR1-2D	TraesCS3A03G0412000	0.351439
TaBZR1-2D	TraesCS3A03G0545500	0.375562
TaBZR1-2D	TraesCS3A03G0550600	0.367819
TaBZR1-2D	TraesCS3A03G0628000	0.383931
TaBZR1-2D	TraesCS3A03G0853100	0.383329
TaBZR1-2D	TraesCS3A03G0909700	0.350747
TaBZR1-2D	TraesCS3A03G0971600	0.369062
TaBZR1-2D	TraesCS3A03G1119200	0.358135
TaBZR1-2D	TraesCS3A03G1152400	0.353633
TaBZR1-2D	TraesCS3A03G1153300	0.368144
TaBZR1-2D	TraesCS3A03G1192300	0.390255
TaBZR1-2D	TraesCS3A03G1192400	0.370576
TaBZR1-2D	TraesCS3A03G1198300	0.379166
TaBZR1-2D	TraesCS3B03G0098600	0.378384
TaBZR1-2D	TraesCS3B03G0335800	0.36289
TaBZR1-2D	TraesCS3B03G0483000	0.355654
TaBZR1-2D	TraesCS3B03G0513900	0.354334
TaBZR1-2D	TraesCS3B03G0693000	0.356075
TaBZR1-2D	TraesCS3B03G0782300	0.368937
TaBZR1-2D	TraesCS3B03G0814900	0.353212
TaBZR1-2D	TraesCS3B03G0977400	0.378128
TaBZR1-2D	TraesCS3B03G1006200	0.387637
TaBZR1-2D	TraesCS3B03G1021800	0.35164
TaBZR1-2D	TraesCS3D03G0168800	0.359374
TaBZR1-2D	TraesCS3D03G0345700	0.374315
TaBZR1-2D	TraesCS3D03G0377500	0.352149
TaBZR1-2D	TraesCS3D03G0508600	0.36942
TaBZR1-2D	TraesCS3D03G0561400	0.39048
TaBZR1-2D	TraesCS3D03G0729200	0.365333
TaBZR1-2D	TraesCS3D03G0781600	0.350191
TaBZR1-2D	TraesCS3D03G0807900	0.376348
TaBZR1-2D	TraesCS3D03G0823900	0.369233
TaBZR1-2D	TraesCS3D03G0908100	0.374844
TaBZR1-2D	TraesCS3D03G1136300	0.360671
TaBZR1-2D	TraesCS3D03G1136400	0.369084
TaBZR1-2D	TraesCS3D03G1169900	0.353222
TaBZR1-2D	TraesCS3D03G1182700	0.354962
TaBZR1-2D	TraesCS3D03G1185500	0.354829
TaBZR1-2D	TraesCS4A03G0204700	0.363543
TaBZR1-2D	TraesCS4A03G0545300	0.350167
TaBZR1-2D	TraesCS4A03G0674000	0.362996
TaBZR1-2D	TraesCS4A03G0674100	0.35293
TaBZR1-2D	TraesCS4A03G0816500	0.361101
TaBZR1-2D	TraesCS4A03G0902500	0.364761
TaBZR1-2D	TraesCS4A03G0948000	0.366514
TaBZR1-2D	TraesCS4A03G0981600	0.38448
TaBZR1-2D	TraesCS4A03G1013500	0.362936
TaBZR1-2D	TraesCS4A03G1108400	0.350721
TaBZR1-2D	TraesCS4B03G0074300	0.35807
TaBZR1-2D	TraesCS4B03G0245300	0.373757
TaBZR1-2D	TraesCS4B03G0570200	0.371749
TaBZR1-2D	TaMADS22/47/55-4B	0.360868
TaBZR1-2D	TaMADS22/47/55-4B	0.360868
TaBZR1-2D	TraesCS4B03G0804400	0.351817
TaBZR1-2D	TraesCS4B03G0848700	0.357186
TaBZR1-2D	TraesCS4B03G0964100	0.356776
TaBZR1-2D	TraesCS4D03G0068300	0.351761
TaBZR1-2D	TraesCS4D03G0092300	0.351015
TaBZR1-2D	TraesCS4D03G0103800	0.379304
TaBZR1-2D	TraesCS4D03G0326200	0.37175
TaBZR1-2D	TraesCS4D03G0504200	0.372131
TaBZR1-2D	TraesCS4D03G0674800	0.367636
TaBZR1-2D	TraesCS5A03G0248200	0.351065
TaBZR1-2D	TraesCS5A03G0358200	0.35425
TaBZR1-2D	TraesCS5A03G0557800	0.371319
TaBZR1-2D	TraesCS5A03G0666200	0.354714
TaBZR1-2D	TraesCS5A03G0764500	0.369506
TaBZR1-2D	TraesCS5A03G0789200	0.3685
TaBZR1-2D	TraesCS5A03G0912000	0.362658
TaBZR1-2D	TraesCS5A03G0918800	0.353784
TaBZR1-2D	TraesCS5A03G0961400	0.355593
TaBZR1-2D	TraesCS5A03G1046900	0.360416
TaBZR1-2D	TraesCS5A03G1138400	0.367133
TaBZR1-2D	TraesCS5A03G1138800	0.384527
TaBZR1-2D	TraesCS5B03G0028100	0.386478
TaBZR1-2D	TraesCS5B03G0068300	0.373483
TaBZR1-2D	TraesCS5B03G0264400	0.357612
TaBZR1-2D	TraesCS5B03G0347200	0.358223
TaBZR1-2D	TraesCS5B03G0419500	0.383338
TaBZR1-2D	TraesCS5B03G0909100	0.371162
TaBZR1-2D	TraesCS5B03G0961700	0.366803
TaBZR1-2D	TraesCS5B03G0969400	0.361165
TaBZR1-2D	TraesCS5B03G1034100	0.376679
TaBZR1-2D	TraesCS5B03G1190500	0.365429
TaBZR1-2D	TraesCS5B03G1192500	0.367938
TaBZR1-2D	TraesCS5D03G0063800	0.365378
TaBZR1-2D	TraesCS5D03G0281400	0.352281
TaBZR1-2D	TraesCS5D03G0421900	0.362548
TaBZR1-2D	TraesCS5D03G0448800	0.361418
TaBZR1-2D	TraesCS5D03G0470400	0.369759
TaBZR1-2D	TraesCS5D03G0507600	0.374975
TaBZR1-2D	TraesCS5D03G0956000	0.370275
TaBZR1-2D	TraesCS5D03G0984700	0.366098
TaBZR1-2D	TraesCS5D03G1078400	0.350785
TaBZR1-2D	TraesCS5D03G1092300	0.390892
TaBZR1-2D	TraesCS5D03G1126300	0.358048
TaBZR1-2D	TraesCS6A03G0131400	0.358983
TaBZR1-2D	TraesCS6A03G0966300	0.359499
TaBZR1-2D	TraesCS6B03G0055700	0.383764
TaBZR1-2D	TraesCS6B03G0055800	0.375637
TaBZR1-2D	TraesCS6B03G0115800	0.361602
TaBZR1-2D	TraesCS6B03G0248600	0.361643
TaBZR1-2D	TraesCS6B03G0365400	0.363911
TaBZR1-2D	TraesCS6B03G0432100	0.38415
TaBZR1-2D	TraesCS6B03G0922900	0.354643
TaBZR1-2D	TraesCS6B03G1181100	0.364949
TaBZR1-2D	TraesCS6B03G1183000	0.365314
TaBZR1-2D	TraesCS6D03G0051900	0.365138
TaBZR1-2D	TraesCS6D03G0289100	0.384504
TaBZR1-2D	TraesCS6D03G0309300	0.356091
TaBZR1-2D	TraesCS6D03G0329000	0.350104
TaBZR1-2D	TraesCS6D03G0342100	0.357405
TaBZR1-2D	TraesCS6D03G0353000	0.363017
TaBZR1-2D	TraesCS6D03G0667200	0.37433
TaBZR1-2D	TraesCS6D03G0742700	0.395706
TaBZR1-2D	TraesCS6D03G0847100	0.36964
TaBZR1-2D	TraesCS6D03G0848300	0.368923
TaBZR1-2D	TraesCS6D03G0929800	0.367075
TaBZR1-2D	TraesCS7A03G0347800	0.374536
TaBZR1-2D	TraesCS7A03G0406400	0.358116
TaBZR1-2D	TraesCS7A03G0553400	0.352452
TaBZR1-2D	TraesCS7A03G0756800	0.359296
TaBZR1-2D	TraesCS7A03G0811000	0.374181
TaBZR1-2D	TraesCS7A03G0883500	0.368624
TaBZR1-2D	TraesCS7A03G1023200	0.375996
TaBZR1-2D	TraesCS7A03G1206000	0.367923
TaBZR1-2D	TraesCS7A03G1351200	0.377539
TaBZR1-2D	TraesCS7B03G0648500	0.356674
TaBZR1-2D	TraesCS7B03G0904400	0.366941
TaBZR1-2D	TraesCS7B03G1077500	0.383187
TaBZR1-2D	TraesCS7D03G0154900	0.36355
TaBZR1-2D	TraesCS7D03G0206200	0.35749
TaBZR1-2D	TraesCS7D03G0221700	0.355099
TaBZR1-2D	TraesCS7D03G0295100	0.364914
TaBZR1-2D	TraesCS7D03G0336300	0.360161
TaBZR1-2D	TraesCS7D03G0393200	0.381617
TaBZR1-2D	TraesCS7D03G0776000	0.350579
TaBZR1-2D	TraesCS7D03G1013900	0.369417
TaBZR1-2D	TraesCS7D03G1049200	0.35453
TaBZR1-2D	TraesCS7D03G1268500	0.351836
TaBZR1-2D	TraesCSU03G0140200	0.375025
TraesCS2D03G0420100	TaLC2-6A	0.365536
TraesCS2D03G0420100	TaLC2-6B	0.366756
TraesCS2D03G0422600	TaD2/3-3A	0.375644
TraesCS2D03G0422600	TaD2/3-3D	0.411507
TraesCS2D03G0422600	TaMADS22/47/55-4B	0.381307
TraesCS2D03G0422600	TaLC2-6B	0.363588
TraesCS2D03G0424000	TaMADS22/47/55-4B	0.377642
TraesCS2D03G0427900	TaMADS22/47/55-4B	0.377049
TraesCS2D03G0431000	TaMADS22/47/55-4B	0.361955
TraesCS2D03G0441500	TaD2/3-3D	0.352112
TraesCS2D03G0441500	TaMADS22/47/55-4B	0.353204
TraesCS2D03G0441500	TaLC2-6B	0.359004
TraesCS2D03G0442900	TaMADS22/47/55-4B	0.371492
TraesCS2D03G0444900	TaMADS22/47/55-4B	0.371505
TraesCS2D03G0451400	TaMADS22/47/55-4B	0.361652
TraesCS2D03G0453600	TaMADS22/47/55-4B	0.364183
TraesCS2D03G0454300	TaMADS22/47/55-4B	0.369422
TraesCS2D03G0455700	TaMADS22/47/55-4B	0.362664
TraesCS2D03G0455900	TaMADS22/47/55-4B	0.359449
TraesCS2D03G0456900	TaMADS22/47/55-4B	0.376421
TraesCS2D03G0460900	TaMADS22/47/55-4B	0.380914
TraesCS2D03G0468100	TaMADS22/47/55-4B	0.373613
TraesCS2D03G0470300	TaD2/3-3D	0.35237
TraesCS2D03G0470300	TaMADS22/47/55-4B	0.396673
TraesCS2D03G0475600	TaD2/3-3D	0.373882
[truncated: 4,792 more rows]

## Sheet: Table S7
Table S7 The annotation of identified genes interacting with BR-related plant architecture genes in 'darkred' module.
gene_id	gene_length	NR_tophit_name	NR_tophit_description	NR_tophit_similarity	Swissprot_tophit_name	Swissprot_tophit_description	Swissprot_tophit_similarity	String_tophit_name	String_tophit_description	String_tophit_similarity	COG	KOG	NOG	GO_molecular_function	GO_biological_process	GO_cellular_component	KEGG_gene_id	KEGG_gene_name	KEGG_pathway	CDS	CDS_type	Pfam
TraesCS1A03G0004500	983	XP_020149364.1	XP_020149364.1 uncharacterized protein At4g28440-like [Aegilops tauschii subsp. tauschii]	96.1	sp|O49453|Y4844_ARATH	sp|O49453|Y4844_ARATH Uncharacterized protein At4g28440 OS=Arabidopsis thaliana GN=At4g28440 PE=1 SV=1	70.5	_	_	_	_	_	_		GO:0005829|cytosol	GO:0003729|mRNA binding	ko:K07466	RFA1, RPA1, rpa	path:ko03030;path:ko03420;path:ko03430;path:ko03440;path:ko03460	m.33|TraesCS1A03G0004500:244-627(+)	complete	_
TraesCS1A03G0015700	1520	XP_020165031.1	XP_020165031.1 uncharacterized protein LOC109750484 [Aegilops tauschii subsp. tauschii]	98.1	_	_	_	_	_	_	_	_	_	_	_	_	_	_	_	m.117|TraesCS1A03G0015700:293-847(+)	complete	_
TraesCS1A03G0016300	2910	XP_020165036.1	XP_020165036.1 protein MEI2-like 3 [Aegilops tauschii subsp. tauschii]	98.2	sp|Q75M35|OML3_ORYSJ	sp|Q75M35|OML3_ORYSJ Protein MEI2-like 3 OS=Oryza sativa subsp. japonica GN=ML3 PE=2 SV=2	75	_	_	_	_	_	_			GO:0003723|RNA binding	_	_	_	m.127|TraesCS1A03G0016300:1-2910(+)	complete	PF04059.9|RRM_2|RNA recognition motif 2|TraesCS1A03G0016300.2|m.127:757-853;PF00076.19|RRM_1|RNA recognition motif. (a.k.a. RRM, RBD, or RNP domain)|TraesCS1A03G0016300.2|m.127:251-310;PF13893.3|RRM_5|RNA recognition motif. (a.k.a. RRM, RBD, or RNP domain)|TraesCS1A03G0016300.2|m.127:251-318;PF13893.3|RRM_5|RNA recognition motif. (a.k.a. RRM, RBD, or RNP domain)|TraesCS1A03G0016300.2|m.127:334-404
TraesCS1A03G0020600	1146	ABO37960.1	ABO37960.1 peptidylprolyl isomerase [Triticum aestivum]	99.2	sp|Q9ASS6|PNSL5_ARATH	sp|Q9ASS6|PNSL5_ARATH Photosynthetic NDH subunit of lumenal location 5, chloroplastic OS=Arabidopsis thaliana GN=PNSL5 PE=1 SV=1	89.2				COG0652	KOG0880	_	GO:0006457|protein folding;GO:0006810|transport;GO:0010275|NAD(P)H dehydrogenase complex assembly	GO:0009507|chloroplast;GO:0009533|chloroplast stromal thylakoid;GO:0009534|chloroplast thylakoid;GO:0009535|chloroplast thylakoid membrane;GO:0009579|thylakoid;GO:0031977|thylakoid lumen	GO:0003755|peptidyl-prolyl cis-trans isomerase activity;GO:0043424|protein histidine kinase binding	ko:K03768	PPIB, ppiB		m.154|TraesCS1A03G0020600:1-783(+)	5prime_partial	PF00160.18|Pro_isomerase|Cyclophilin type peptidyl-prolyl cis-trans isomerase/CLD|TraesCS1A03G0020600.1|m.154:109-255
TraesCS1A03G0031600	1011	EMS66324.1	EMS66324.1 Polygalacturonase inhibitor [Triticum urartu]	98.8	sp|Q9M5J8|PGIP2_ARATH	sp|Q9M5J8|PGIP2_ARATH Polygalacturonase inhibitor 2 OS=Arabidopsis thaliana GN=PGIP2 PE=2 SV=2	61.3	_	_	_	_	_	_		GO:0005576|extracellular region;GO:0005618|cell wall;GO:0009505|plant-type cell wall;GO:0009506|plasmodesma;GO:0016020|membrane	GO:0090353|polygalacturonase inhibitor activity	_	_	_	m.240|TraesCS1A03G0031600:1-1011(+)	complete	PF00560.30|LRR_1|Leucine Rich Repeat|TraesCS1A03G0031600.1|m.240:142-163;PF08263.9|LRRNT_2|Leucine rich repeat N-terminal domain|TraesCS1A03G0031600.1|m.240:24-62
TraesCS1A03G0033900	3715	XP_020172234.1	XP_020172234.1 methionine S-methyltransferase isoform X2 [Aegilops tauschii subsp. tauschii]	98.7	sp|Q9MBC2|MMT1_HORVU	sp|Q9MBC2|MMT1_HORVU Methionine S-methyltransferase OS=Hordeum vulgare GN=MMT1 PE=1 SV=1	98.1				_	_	NOG268223	GO:0009058|biosynthetic process	GO:0005737|cytoplasm	GO:0030170|pyridoxal phosphate binding;GO:0030732|methionine S-methyltransferase activity	ko:K08247	E2.1.1.12	path:ko00450	m.251|TraesCS1A03G0033900:224-3490(+)	complete	PF00155.18|Aminotran_1_2|Aminotransferase class I and II|TraesCS1A03G0033900.1|m.251:729-1069;PF13847.3|Methyltransf_31|Methyltransferase domain|TraesCS1A03G0033900.1|m.251:121-164;PF05175.11|MTS|Methyltransferase small domain|TraesCS1A03G0033900.1|m.251:121-171;PF06325.10|PrmA|Ribosomal protein L11 methyltransferase (PrmA)|TraesCS1A03G0033900.1|m.251:121-172
TraesCS1A03G0034000	874	EMS52099.1	EMS52099.1 Glutathione S-transferase 1 [Triticum urartu]	100	sp|P12653|GSTF1_MAIZE	sp|P12653|GSTF1_MAIZE Glutathione S-transferase 1 OS=Zea mays GN=GST1 PE=1 SV=4	77.8	_	_	_	_	_	_	GO:0000302|response to reactive oxygen species;GO:0009410|response to xenobiotic stimulus;GO:0009635|response to herbicide;GO:0009751|response to salicylic acid;GO:0042542|response to hydrogen peroxide		GO:0004364|glutathione transferase activity	ko:K00799	GST, gst	path:ko00480;path:ko00980;path:ko00982;path:ko01524;path:ko05204;path:ko05418	m.255|TraesCS1A03G0034000:3-686(+)	5prime_partial	PF02798.17|GST_N|Glutathione S-transferase, N-terminal domain|TraesCS1A03G0034000.1|m.255:15-89;PF00043.22|GST_C|Glutathione S-transferase, C-terminal domain|TraesCS1A03G0034000.1|m.255:139-214;PF13417.3|GST_N_3|Glutathione S-transferase, N-terminal domain|TraesCS1A03G0034000.1|m.255:27-90;PF14497.3|GST_C_3|Glutathione S-transferase, C-terminal domain|TraesCS1A03G0034000.1|m.255:150-218;PF13410.3…
TraesCS1A03G0037300	1025	EMS50200.1	EMS50200.1 Ras-related protein RABA2a [Triticum urartu]	98.2	sp|O04486|RAA2A_ARATH	sp|O04486|RAA2A_ARATH Ras-related protein RABA2a OS=Arabidopsis thaliana GN=RABA2A PE=2 SV=1	88.8				COG1100	KOG0087	_	GO:0000911|cytokinesis by cell plate formation;GO:0015031|protein transport	GO:0005768|endosome;GO:0005794|Golgi apparatus;GO:0005829|cytosol;GO:0005886|plasma membrane;GO:0009504|cell plate;GO:0010008|endosome membrane	GO:0003924|GTPase activity;GO:0005525|GTP binding	_	_	_	m.283|TraesCS1A03G0037300:174-845(+)	complete	PF00071.19|Ras|Ras family|TraesCS1A03G0037300.1|m.283:19-178;PF08477.10|Roc|Ras of Complex, Roc, domain of DAPkinase|TraesCS1A03G0037300.1|m.283:19-133;PF00025.18|Arf|ADP-ribosylation factor family|TraesCS1A03G0037300.1|m.283:18-136;PF01926.20|MMR_HSR1|50S ribosome-binding GTPase|TraesCS1A03G0037300.1|m.283:19-131
TraesCS1A03G0037700	1280	AGN53432.1	AGN53432.1 12-oxophytodienoic acid reductase 1-A2a [Triticum aestivum]	100	sp|Q69TI0|OPR5_ORYSJ	sp|Q69TI0|OPR5_ORYSJ Putative 12-oxophytodienoate reductase 5 OS=Oryza sativa subsp. japonica GN=OPR5 PE=2 SV=1	84.5	_	_	_	_	_	_	GO:0031408|oxylipin biosynthetic process;GO:0055114|oxidation-reduction process	GO:0005622|intracellular	GO:0010181|FMN binding;GO:0016491|oxidoreductase activity	ko:K05894	OPR	path:ko00592;path:ko01100;path:ko01110	m.287|TraesCS1A03G0037700:1-1164(+)	5prime_partial	PF00724.17|Oxidored_FMN|NADH:flavin oxidoreductase / NADH oxidase family|TraesCS1A03G0037700.1|m.287:31-364
TraesCS1A03G0040000	932	EMS62793.1	EMS62793.1 putative glutathione S-transferase GSTU6 [Triticum urartu]	98.7	sp|Q06398|GSTU6_ORYSJ	sp|Q06398|GSTU6_ORYSJ Probable glutathione S-transferase GSTU6 OS=Oryza sativa subsp. japonica GN=GSTU6 PE=2 SV=2	69.5	_	_	_	_	_	_	GO:0006749|glutathione metabolic process;GO:0009407|toxin catabolic process	GO:0005737|cytoplasm	GO:0004364|glutathione transferase activity	ko:K00799	GST, gst	path:ko00480;path:ko00980;path:ko00982;path:ko01524;path:ko05204;path:ko05418	m.310|TraesCS1A03G0040000:53-751(+)	complete	PF13417.3|GST_N_3|Glutathione S-transferase, N-terminal domain|TraesCS1A03G0040000.1|m.310:9-81;PF02798.17|GST_N|Glutathione S-transferase, N-terminal domain|TraesCS1A03G0040000.1|m.310:7-77;PF13409.3|GST_N_2|Glutathione S-transferase, N-terminal domain|TraesCS1A03G0040000.1|m.310:14-78;PF00043.22|GST_C|Glutathione S-transferase, C-terminal domain|TraesCS1A03G0040000.1|m.310:114-201
TraesCS1A03G0040400	862	EMS62793.1	EMS62793.1 putative glutathione S-transferase GSTU6 [Triticum urartu]	97.4	sp|Q06398|GSTU6_ORYSJ	sp|Q06398|GSTU6_ORYSJ Probable glutathione S-transferase GSTU6 OS=Oryza sativa subsp. japonica GN=GSTU6 PE=2 SV=2	70.3	_	_	_	_	_	_	GO:0006749|glutathione metabolic process;GO:0009407|toxin catabolic process	GO:0005737|cytoplasm	GO:0004364|glutathione transferase activity	ko:K00799	GST, gst	path:ko00480;path:ko00980;path:ko00982;path:ko01524;path:ko05204;path:ko05418	m.311|TraesCS1A03G0040400:51-749(+)	complete	PF13417.3|GST_N_3|Glutathione S-transferase, N-terminal domain|TraesCS1A03G0040400.1|m.311:9-81;PF02798.17|GST_N|Glutathione S-transferase, N-terminal domain|TraesCS1A03G0040400.1|m.311:7-77;PF13409.3|GST_N_2|Glutathione S-transferase, N-terminal domain|TraesCS1A03G0040400.1|m.311:14-78;PF00043.22|GST_C|Glutathione S-transferase, C-terminal domain|TraesCS1A03G0040400.1|m.311:114-202
TraesCS1A03G0043500	1593	XP_020180408.1	XP_020180408.1 uncharacterized zinc finger protein At4g06634-like [Aegilops tauschii subsp. tauschii]	97.7	sp|Q2V3L3|YY1_ARATH	sp|Q2V3L3|YY1_ARATH Zinc finger transcription factor YY1 OS=Arabidopsis thaliana GN=YY1 PE=1 SV=1	73.4	_	_	_	_	_	_	GO:0006351|transcription, DNA-templated;GO:0006355|regulation of transcription, DNA-templated;GO:0006952|defense response;GO:0006970|response to osmotic stress;GO:0009414|response to water deprivation;GO:0009416|response to light stimulus;GO:0009646|response to absence of light;GO:0009651|response to salt stress;GO:0009737|response to abscisic acid;GO:0009738|abscisic acid-activated signaling pat…	GO:0005634|nucleus	GO:0043565|sequence-specific DNA binding;GO:0046872|metal ion binding	_	_	_	m.333|TraesCS1A03G0043500:3-1331(+)	5prime_partial	_
TraesCS1A03G0043600	1218	XP_020180409.1	XP_020180409.1 V-type proton ATPase 16 kDa proteolipid subunit-like [Aegilops tauschii subsp. tauschii]	100	sp|P23957|VATL_AVESA	sp|P23957|VATL_AVESA V-type proton ATPase 16 kDa proteolipid subunit OS=Avena sativa GN=VATP-P1 PE=2 SV=1	99.4	_	_	_	_	_	_		GO:0005774|vacuolar membrane;GO:0016021|integral component of membrane;GO:0033179|proton-transporting V-type ATPase, V0 domain	GO:0015078|proton transmembrane transporter activity	ko:K02155	ATPeV0C, ATP6L	path:ko00190;path:ko01100;path:ko04142;path:ko04145;path:ko04721;path:ko04966;path:ko05110;path:ko05120;path:ko05152;path:ko05323	m.337|TraesCS1A03G0043600:140-637(+)	complete	PF00137.18|ATP-synt_C|ATP synthase subunit C|TraesCS1A03G0043600.1|m.337:17-76;PF00137.18|ATP-synt_C|ATP synthase subunit C|TraesCS1A03G0043600.1|m.337:97-155
TraesCS1A03G0045700	417	XP_020162634.1	XP_020162634.1 probable thionin-2.3 [Aegilops tauschii subsp. tauschii]	93.5	_	_	_	_	_	_	_	_	_	_	_	_	_	_	_	m.356|TraesCS1A03G0045700:1-417(+)	complete	_
TraesCS1A03G0046300	2027	EEE62039.1	EEE62039.1 hypothetical protein OsJ_16821 [Oryza sativa Japonica Group]	92.3	sp|P30171|ACT11_SOLTU	sp|P30171|ACT11_SOLTU Actin-97 OS=Solanum tuberosum GN=AC97 PE=3 SV=1	91.9				COG5277	KOG0676	_		GO:0005737|cytoplasm;GO:0005856|cytoskeleton	GO:0005524|ATP binding	_	_	_	m.366|TraesCS1A03G0046300:394-1617(+)	complete	PF00022.16|Actin|Actin|TraesCS1A03G0046300.1|m.366:5-357;PF00022.16|Actin|Actin|TraesCS1A03G0046300.1|m.366:386-407
TraesCS1A03G0053400	4136	XP_020198365.1	XP_020198365.1 uncharacterized protein LOC109784178 isoform X1 [Aegilops tauschii subsp. tauschii]	94.9	_	_	_	_	_	_	_	_	_	_	_	_	_	_	_	m.396|TraesCS1A03G0053400:265-3846(+)	complete	_
TraesCS1A03G0056500	1016	XP_020156701.1	XP_020156701.1 protein DEHYDRATION-INDUCED 19 homolog 6-like [Aegilops tauschii subsp. tauschii]	94.6	sp|Q7XBA5|DI196_ORYSJ	sp|Q7XBA5|DI196_ORYSJ Protein DEHYDRATION-INDUCED 19 homolog 6 OS=Oryza sativa subsp. japonica GN=DI19-6 PE=2 SV=1	66.5	_	_	_	_	_	_	_	_	_	_	_	_	m.420|TraesCS1A03G0056500:172-801(+)	complete	PF05605.9|zf-Di19|Drought induced 19 protein (Di19), zinc-binding|TraesCS1A03G0056500.1|m.420:38-90;PF14571.3|Di19_C|Stress-induced protein Di19, C-terminal|TraesCS1A03G0056500.1|m.420:118-206
TraesCS1A03G0068000	1963	XP_020179055.1	XP_020179055.1 protein DETOXIFICATION 40-like [Aegilops tauschii subsp. tauschii]	97.5	sp|Q9LVD9|DTX40_ARATH	sp|Q9LVD9|DTX40_ARATH Protein DETOXIFICATION 40 OS=Arabidopsis thaliana GN=DTX40 PE=1 SV=1	81.8				COG0534	KOG1347	_	GO:0006855|drug transmembrane transport	GO:0005773|vacuole;GO:0005774|vacuolar membrane;GO:0016021|integral component of membrane	GO:0015297|antiporter activity	ko:K03327	TC.MATE, SLC47A, norM, mdtK, dinF		m.489|TraesCS1A03G0068000:1-1617(+)	5prime_partial	PF01554.15|MatE|MatE|TraesCS1A03G0068000.1|m.489:93-253;PF01554.15|MatE|MatE|TraesCS1A03G0068000.1|m.489:315-476
TraesCS1A03G0069100	737	EMS54422.1	EMS54422.1 hypothetical protein TRIUR3_00723 [Triticum urartu]	99.1	_	_	_	_	_	_	_	_	_	_	_	_	_	_	_	m.499|TraesCS1A03G0069100:3-476(+)	5prime_partial	PF07019.9|Rab5ip|Rab5-interacting protein (Rab5ip)|TraesCS1A03G0069100.1|m.499:74-152
TraesCS1A03G0082100	1267	XP_020167373.1	XP_020167373.1 cysteine-rich repeat secretory protein 55-like [Aegilops tauschii subsp. tauschii]	98.4	sp|Q9LRJ9|CRR38_ARATH	sp|Q9LRJ9|CRR38_ARATH Cysteine-rich repeat secretory protein 38 OS=Arabidopsis thaliana GN=CRRSP38 PE=2 SV=1	52.5	_	_	_	_	_	_	GO:0009737|response to abscisic acid	GO:0005576|extracellular region;GO:0005618|cell wall;GO:0005773|vacuole	_	_	_	_	m.587|TraesCS1A03G0082100:148-966(+)	complete	PF01657.14|Stress-antifung|Salt stress response/antifungal|TraesCS1A03G0082100.1|m.587:38-125;PF01657.14|Stress-antifung|Salt stress response/antifungal|TraesCS1A03G0082100.1|m.587:152-244
TraesCS1A03G0083200	2238	XP_020197893.1	XP_020197893.1 wall-associated receptor kinase 3-like [Aegilops tauschii subsp. tauschii]	98.4	sp|Q9LMN7|WAK5_ARATH	sp|Q9LMN7|WAK5_ARATH Wall-associated receptor kinase 5 OS=Arabidopsis thaliana GN=WAK5 PE=2 SV=1	56.4	_	_	_	_	_	_	GO:0007166|cell surface receptor signaling pathway	GO:0016021|integral component of membrane	GO:0004674|protein serine/threonine kinase activity;GO:0005509|calcium ion binding;GO:0005524|ATP binding;GO:0030247|polysaccharide binding	_	_	_	m.589|TraesCS1A03G0083200:1-2238(+)	complete	PF00069.22|Pkinase|Protein kinase domain|TraesCS1A03G0083200.1|m.589:420-686;PF07714.14|Pkinase_Tyr|Protein tyrosine kinase|TraesCS1A03G0083200.1|m.589:421-688;PF13947.3|GUB_WAK_bind|Wall-associated receptor kinase galacturonan-binding|TraesCS1A03G0083200.1|m.589:28-140;PF07645.12|EGF_CA|Calcium-binding EGF domain|TraesCS1A03G0083200.1|m.589:300-338
TraesCS1A03G0083300	673	BAJ85328.1	BAJ85328.1 predicted protein, partial [Hordeum vulgare subsp. vulgare]	74.5	_	_	_	_	_	_	_	_	_	_	_	_	_	_	_	_	_	_
TraesCS1A03G0090000	1524	EMS56539.1	EMS56539.1 hypothetical protein TRIUR3_07714 [Triticum urartu]	97.3	_	_	_	_	_	_	_	_	_	_	_	_	_	_	_	m.625|TraesCS1A03G0090000:182-961(+)	complete	_
TraesCS1A03G0094000	1547	XP_003573885.1	XP_003573885.1 protein HGH1 homolog [Brachypodium distachyon]	97	_	_	_				_	KOG2973	_	_	_	_	_	_	_	m.651|TraesCS1A03G0094000:134-1171(+)	complete	PF04063.11|DUF383|Domain of unknown function (DUF383)|TraesCS1A03G0094000.1|m.651:105-275
TraesCS1A03G0096600	817	XP_020201504.1	XP_020201504.1 uncharacterized protein LOC109787357 [Aegilops tauschii subsp. tauschii]	98.5	_	_	_				_	_	NOG263920	_	_	_	_	_	_	m.664|TraesCS1A03G0096600:51-446(+)	complete	_
TraesCS1A03G0096700	2169	EMS52088.1	EMS52088.1 Glucose-6-phosphate isomerase, cytosolic [Triticum urartu]	99.8	sp|P49105|G6PI_MAIZE	sp|P49105|G6PI_MAIZE Glucose-6-phosphate isomerase, cytosolic OS=Zea mays GN=PHI1 PE=2 SV=1	94.9				COG0166	KOG2446	_	GO:0006094|gluconeogenesis;GO:0006096|glycolytic process	GO:0005737|cytoplasm	GO:0004347|glucose-6-phosphate isomerase activity	ko:K01810	GPI, pgi	path:ko00010;path:ko00030;path:ko00500;path:ko00520;path:ko01100;path:ko01110;path:ko01120;path:ko01130;path:ko01200	m.665|TraesCS1A03G0096700:3-1874(+)	5prime_partial	PF00342.16|PGI|Phosphoglucose isomerase|TraesCS1A03G0096700.1|m.665:107-603
TraesCS1A03G0098300	453	EMS48066.1	EMS48066.1 Subtilisin-chymotrypsin inhibitor-2A [Triticum urartu]	97.5	sp|P01053|ICI2_HORVU	sp|P01053|ICI2_HORVU Subtilisin-chymotrypsin inhibitor-2A OS=Hordeum vulgare PE=1 SV=2	74.6	_	_	_	_	_	_	GO:0009611|response to wounding		GO:0004867|serine-type endopeptidase inhibitor activity	_	_	_	_	_	_
TraesCS1A03G0099000	1644	XP_020160358.1	XP_020160358.1 benzyl alcohol O-benzoyltransferase-like [Aegilops tauschii subsp. tauschii]	99.3	sp|Q8GT20|BEBT_TOBAC	sp|Q8GT20|BEBT_TOBAC Benzyl alcohol O-benzoyltransferase OS=Nicotiana tabacum GN=HSR201 PE=1 SV=1	64.5				_	_	NOG284669			GO:0016747|transferase activity, transferring acyl groups other than amino-acyl groups	ko:K19861	BEBT, AMAT		m.671|TraesCS1A03G0099000:3-1415(+)	5prime_partial	PF02458.12|Transferase|Transferase family|TraesCS1A03G0099000.1|m.671:34-462
TraesCS1A03G0108300	2885	ACB05479.1	ACB05479.1 MAP kinase phosphatase [Triticum turgidum subsp. durum]	94.5	sp|Q9C5S1|MKP1_ARATH	sp|Q9C5S1|MKP1_ARATH Protein-tyrosine-phosphatase MKP1 OS=Arabidopsis thaliana GN=MKP1 PE=1 SV=1	59.2	_	_	_	_	_	_	GO:0006952|defense response;GO:0009651|response to salt stress;GO:0010224|response to UV-B;GO:0010225|response to UV-C	GO:0005829|cytosol	GO:0004725|protein tyrosine phosphatase activity;GO:0017017|MAP kinase tyrosine/serine/threonine phosphatase activity	_	_	_	m.729|TraesCS1A03G0108300:3-2333(+)	5prime_partial	PF00782.17|DSPc|Dual specificity phosphatase, catalytic domain|TraesCS1A03G0108300.1|m.729:196-326
TraesCS1A03G0108500	2097	XP_020173873.1	XP_020173873.1 beta-hexosaminidase 1 [Aegilops tauschii subsp. tauschii]	98.9	sp|A7WM73|HEXO1_ARATH	sp|A7WM73|HEXO1_ARATH Beta-hexosaminidase 1 OS=Arabidopsis thaliana GN=HEXO1 PE=1 SV=1	76.6				COG3525	KOG2499	_	GO:0005975|carbohydrate metabolic process	GO:0005773|vacuole;GO:0005829|cytosol;GO:0009505|plant-type cell wall	GO:0004563|beta-N-acetylhexosaminidase activity;GO:0015929|hexosaminidase activity;GO:0102148|N-acetyl-beta-D-galactosaminidase activity	ko:K12373	HEXA_B	path:ko00511;path:ko00513;path:ko00520;path:ko00531;path:ko00603;path:ko00604;path:ko01100;path:ko04142	m.735|TraesCS1A03G0108500:54-1682(+)	complete	PF00728.19|Glyco_hydro_20|Glycosyl hydrolase family 20, catalytic domain|TraesCS1A03G0108500.1|m.735:186-490;PF14845.3|Glycohydro_20b2|beta-acetyl hexosaminidase like|TraesCS1A03G0108500.1|m.735:40-161
TraesCS1A03G0115500	2137	XP_020159645.1	XP_020159645.1 L-type lectin-domain containing receptor kinase IV.1-like [Aegilops tauschii subsp. tauschii]	97.2	sp|O80939|LRK41_ARATH	sp|O80939|LRK41_ARATH L-type lectin-domain containing receptor kinase IV.1 OS=Arabidopsis thaliana GN=LECRK41 PE=2 SV=1	71	_	_	_	_	_	_	GO:0009751|response to salicylic acid	GO:0005886|plasma membrane;GO:0016021|integral component of membrane	GO:0004674|protein serine/threonine kinase activity;GO:0005524|ATP binding;GO:0030246|carbohydrate binding	_	_	_	m.775|TraesCS1A03G0115500:3-2090(+)	5prime_partial	PF00139.16|Lectin_legB|Legume lectin domain|TraesCS1A03G0115500.1|m.775:61-316;PF00069.22|Pkinase|Protein kinase domain|TraesCS1A03G0115500.1|m.775:388-656;PF07714.14|Pkinase_Tyr|Protein tyrosine kinase|TraesCS1A03G0115500.1|m.775:389-595
TraesCS1A03G0115600	2269	EMS46625.1	EMS46625.1 L-type lectin-domain containing receptor kinase IV.1 [Triticum urartu]	99.7	sp|O80939|LRK41_ARATH	sp|O80939|LRK41_ARATH L-type lectin-domain containing receptor kinase IV.1 OS=Arabidopsis thaliana GN=LECRK41 PE=2 SV=1	72.5				COG0515	KOG1187	_	GO:0009751|response to salicylic acid	GO:0005886|plasma membrane;GO:0016021|integral component of membrane	GO:0004674|protein serine/threonine kinase activity;GO:0005524|ATP binding;GO:0030246|carbohydrate binding	_	_	_	m.777|TraesCS1A03G0115600:66-2069(+)	complete	PF00139.16|Lectin_legB|Legume lectin domain|TraesCS1A03G0115600.1|m.777:26-276;PF00069.22|Pkinase|Protein kinase domain|TraesCS1A03G0115600.1|m.777:346-613;PF07714.14|Pkinase_Tyr|Protein tyrosine kinase|TraesCS1A03G0115600.1|m.777:347-614
TraesCS1A03G0120100	1391	XP_020196972.1	XP_020196972.1 serine/arginine-rich splicing factor RS2Z33-like isoform X3 [Aegilops tauschii subsp. tauschii]	100	sp|Q8VYA5|RSZ33_ARATH	sp|Q8VYA5|RSZ33_ARATH Serine/arginine-rich splicing factor RS2Z33 OS=Arabidopsis thaliana GN=RS2Z33 PE=1 SV=1	86				_	KOG0107	_	GO:0000245|spliceosomal complex assembly;GO:0000398|mRNA splicing, via spliceosome;GO:0008380|RNA splicing	GO:0005681|spliceosomal complex;GO:0016607|nuclear speck	GO:0003676|nucleic acid binding;GO:0008270|zinc ion binding	ko:K12896	SFRS7	path:ko03040;path:ko05168	m.805|TraesCS1A03G0120100:152-1174(+);m.806|TraesCS1A03G0120100:366-890(+)	complete;complete	PF00098.20|zf-CCHC|Zinc knuckle|TraesCS1A03G0120100.1|m.805:112-127;PF00098.20|zf-CCHC|Zinc knuckle|TraesCS1A03G0120100.1|m.805:133-149;PF00076.19|RRM_1|RNA recognition motif. (a.k.a. RRM, RBD, or RNP domain)|TraesCS1A03G0120100.1|m.805:49-81
TraesCS1A03G0125000	3401	XP_020189894.1	XP_020189894.1 WEB family protein At5g16730, chloroplastic-like [Aegilops tauschii subsp. tauschii]	90.5	sp|F4JJP1|Y4759_ARATH	sp|F4JJP1|Y4759_ARATH WEB family protein At4g27595, chloroplastic OS=Arabidopsis thaliana GN=At4g27595 PE=2 SV=1	50.5	_	_	_	_	_	_	GO:0007131|reciprocal meiotic recombination	GO:0000795|synaptonemal complex;GO:0005875|microtubule associated complex;GO:0009507|chloroplast	_	_	_	_	m.832|TraesCS1A03G0125000:3-3047(+)	5prime_partial	PF05701.8|WEMBL|Weak chloroplast movement under blue light|TraesCS1A03G0125000.2|m.832:129-531
TraesCS1A03G0135500	1569	XP_003566649.1	XP_003566649.1 transcription factor IIIA isoform X1 [Brachypodium distachyon]	85.1	sp|Q84MZ4|TF3A_ARATH	sp|Q84MZ4|TF3A_ARATH Transcription factor IIIA OS=Arabidopsis thaliana GN=TFIIIA PE=1 SV=1	65.9	_	_	_	_	_	_	GO:0006351|transcription, DNA-templated;GO:0007275|multicellular organism development	GO:0005634|nucleus;GO:0005730|nucleolus	GO:0003700|DNA-binding transcription factor activity;GO:0003723|RNA binding;GO:0008097|5S rRNA binding;GO:0046872|metal ion binding;GO:0080084|5S rDNA binding	ko:K09191	GTF3A		m.893|TraesCS1A03G0135500:1-1278(+)	5prime_partial	_
TraesCS1A03G0135800	1168	EMS58034.1	EMS58034.1 hypothetical protein TRIUR3_16970 [Triticum urartu]	100	_	_	_	_	_	_	_	_	_	_	_	_	_	_	_	m.897|TraesCS1A03G0135800:2-898(+)	5prime_partial	PF06749.9|DUF1218|Protein of unknown function (DUF1218)|TraesCS1A03G0135800.1|m.897:161-255
TraesCS1A03G0138300	987	XP_020161397.1	XP_020161397.1 probable uridine nucleosidase 2 isoform X1 [Aegilops tauschii subsp. tauschii]	97.6	sp|Q652Q8|URH2_ORYSJ	sp|Q652Q8|URH2_ORYSJ Probable uridine nucleosidase 2 OS=Oryza sativa subsp. japonica GN=URH2 PE=2 SV=1	89.3	_	_	_	_	_	_	GO:0006152|purine nucleoside catabolic process	GO:0005829|cytosol	GO:0008477|purine nucleosidase activity;GO:0045437|uridine nucleosidase activity	ko:K01240	URH1	path:ko00240;path:ko00760	m.923|TraesCS1A03G0138300:1-987(+)	complete	PF01156.16|IU_nuc_hydro|Inosine-uridine preferring nucleoside hydrolase|TraesCS1A03G0138300.1|m.923:16-318
TraesCS1A03G0143800	2044	XP_020159124.1	XP_020159124.1 adenine/guanine permease AZG1 [Aegilops tauschii subsp. tauschii]	98.8	sp|Q9SRK7|AZG1_ARATH	sp|Q9SRK7|AZG1_ARATH Adenine/guanine permease AZG1 OS=Arabidopsis thaliana GN=AZG1 PE=2 SV=1	81.9	_	_	_	_	_	_	GO:0006863|purine nucleobase transport;GO:0015853|adenine transport;GO:0015854|guanine transport	GO:0016021|integral component of membrane	GO:0005215|transporter activity;GO:0005345|purine nucleobase transmembrane transporter activity	ko:K06901	pbuG		m.974|TraesCS1A03G0143800:2-1870(+)	5prime_partial	PF00860.17|Xan_ur_permease|Permease family|TraesCS1A03G0143800.1|m.974:151-553
TraesCS1A03G0156300	2440	EMS54439.1	EMS54439.1 Protein IQ-DOMAIN 1 [Triticum urartu]	99.6	sp|Q9SF32|IQD1_ARATH	sp|Q9SF32|IQD1_ARATH Protein IQ-DOMAIN 1 OS=Arabidopsis thaliana GN=IQD1 PE=1 SV=1	59.9	_	_	_	_	_	_		GO:0005634|nucleus;GO:0005737|cytoplasm;GO:0005874|microtubule	GO:0005516|calmodulin binding;GO:0008017|microtubule binding	_	_	_	m.1059|TraesCS1A03G0156300:628-2070(+)	complete	PF13178.3|DUF4005|Protein of unknown function (DUF4005)|TraesCS1A03G0156300.1|m.1059:381-444;PF00612.24|IQ|IQ calmodulin-binding motif|TraesCS1A03G0156300.1|m.1059:114-132
TraesCS1A03G0160100	1947	XP_020176676.1	XP_020176676.1 LEC14B protein-like isoform X1 [Aegilops tauschii subsp. tauschii]	97.9	sp|O24467|LE14B_PRUAR	sp|O24467|LE14B_PRUAR LEC14B homolog OS=Prunus armeniaca PE=2 SV=1	71.8	_	_	_	_	_	_	_	_	_	ko:K11801	WDR23		m.1083|TraesCS1A03G0160100:216-1628(+)	complete	PF00400.29|WD40|WD domain, G-beta repeat|TraesCS1A03G0160100.2|m.1083:243-275;PF00400.29|WD40|WD domain, G-beta repeat|TraesCS1A03G0160100.2|m.1083:283-320;PF00400.29|WD40|WD domain, G-beta repeat|TraesCS1A03G0160100.2|m.1083:358-401;PF00400.29|WD40|WD domain, G-beta repeat|TraesCS1A03G0160100.2|m.1083:406-442
TraesCS1A03G0167600	739	XP_020148921.1	XP_020148921.1 uncharacterized protein At4g08330, chloroplastic-like [Aegilops tauschii subsp. tauschii]	96.5	_	_	_	_	_	_	_	_	_	_	_	_	_	_	_	m.1160|TraesCS1A03G0167600:75-542(+)	complete	_
TraesCS1A03G0170500	1109	XP_020162405.1	XP_020162405.1 ADP-ribosylation factor-like protein 1 [Aegilops tauschii subsp. tauschii]	100	sp|Q32LJ2|ARFRP_BOVIN	sp|Q32LJ2|ARFRP_BOVIN ADP-ribosylation factor-related protein 1 OS=Bos taurus GN=ARFRP1 PE=2 SV=1	62.7	_	_	_	_	_	_	GO:0007264|small GTPase mediated signal transduction;GO:0007369|gastrulation;GO:0034067|protein localization to Golgi apparatus;GO:0042147|retrograde transport, endosome to Golgi;GO:0043001|Golgi to plasma membrane protein transport	GO:0005802|trans-Golgi network;GO:0005829|cytosol;GO:0016020|membrane	GO:0005525|GTP binding	ko:K07952	ARFRP1		m.1176|TraesCS1A03G0170500:188-799(+)	complete	PF00025.18|Arf|ADP-ribosylation factor family|TraesCS1A03G0170500.1|m.1176:12-183;PF00071.19|Ras|Ras family|TraesCS1A03G0170500.1|m.1176:20-184;PF08477.10|Roc|Ras of Complex, Roc, domain of DAPkinase|TraesCS1A03G0170500.1|m.1176:19-136;PF04670.9|Gtr1_RagA|Gtr1/RagA G protein conserved region|TraesCS1A03G0170500.1|m.1176:19-146;PF01926.20|MMR_HSR1|50S ribosome-binding GTPase|TraesCS1A03G0170500.1|…
TraesCS1A03G0172200	1429	XP_020151408.1	XP_020151408.1 probable 2-oxoglutarate-dependent dioxygenase At3g111800 [Aegilops tauschii subsp. tauschii]	97.2	sp|Q9SRM3|DIOX6_ARATH	sp|Q9SRM3|DIOX6_ARATH Probable 2-oxoglutarate-dependent dioxygenase At3g111800 OS=Arabidopsis thaliana GN=At3g11180 PE=2 SV=1	74.9	_	_	_	_	_	_	GO:0009813|flavonoid biosynthetic process		GO:0046872|metal ion binding;GO:0051213|dioxygenase activity	_	_	_	m.1189|TraesCS1A03G0172200:1-1137(+)	5prime_partial	PF14226.3|DIOX_N|non-haem dioxygenase in morphine synthesis N-terminal|TraesCS1A03G0172200.1|m.1189:69-176;PF03171.17|2OG-FeII_Oxy|2OG-Fe(II) oxygenase superfamily|TraesCS1A03G0172200.1|m.1189:227-325
TraesCS1A03G0172500	1631	ABN43185.1	ABN43185.1 WRKY transcription factor [Triticum aestivum]	99.3	sp|Q6IEQ7|WRK24_ORYSJ	sp|Q6IEQ7|WRK24_ORYSJ WRKY transcription factor WRKY24 OS=Oryza sativa subsp. japonica GN=WRKY24 PE=2 SV=1	53.1	_	_	_	_	_	_	GO:0006351|transcription, DNA-templated;GO:0009737|response to abscisic acid;GO:0009738|abscisic acid-activated signaling pathway;GO:0009739|response to gibberellin;GO:0009740|gibberellic acid mediated signaling pathway;GO:0009788|negative regulation of abscisic acid-activated signaling pathway;GO:0009938|negative regulation of gibberellic acid mediated signaling pathway;GO:0045893|positive regul…	GO:0005634|nucleus	GO:0003700|DNA-binding transcription factor activity;GO:0043565|sequence-specific DNA binding	ko:K13424	WRKY33	path:ko04016;path:ko04626	m.1191|TraesCS1A03G0172500:89-1411(+)	complete	PF03106.12|WRKY|WRKY DNA -binding domain|TraesCS1A03G0172500.1|m.1191:179-236;PF03106.12|WRKY|WRKY DNA -binding domain|TraesCS1A03G0172500.1|m.1191:324-381
TraesCS1A03G0172600	1679	XP_020151405.1	XP_020151405.1 nicotianamine aminotransferase A-like [Aegilops tauschii subsp. tauschii]	97.9	sp|Q9ST02|NAATA_HORVU	sp|Q9ST02|NAATA_HORVU Nicotianamine aminotransferase A OS=Hordeum vulgare GN=naat-A PE=1 SV=2	76.2	_	_	_	_	_	_	GO:0006520|cellular amino acid metabolic process;GO:0009058|biosynthetic process		GO:0030170|pyridoxal phosphate binding;GO:0033855|nicotianamine aminotransferase activity	ko:K00815	TAT	path:ko00130;path:ko00270;path:ko00350;path:ko00360;path:ko00400;path:ko00401;path:ko00950;path:ko00960;path:ko01100;path:ko01110;path:ko01130;path:ko01230	m.1197|TraesCS1A03G0172600:3-1403(+)	5prime_partial	PF00155.18|Aminotran_1_2|Aminotransferase class I and II|TraesCS1A03G0172600.1|m.1197:87-446
TraesCS1A03G0172700	3088	XP_020151403.1	XP_020151403.1 putative serine/threonine-protein kinase-like protein CCR3 [Aegilops tauschii subsp. tauschii]	88.4	sp|Q9LY50|ACCR3_ARATH	sp|Q9LY50|ACCR3_ARATH Putative serine/threonine-protein kinase-like protein CCR3 OS=Arabidopsis thaliana GN=CCR3 PE=2 SV=1	63.7				COG0515	KOG1187	_		GO:0016021|integral component of membrane	GO:0004674|protein serine/threonine kinase activity;GO:0005524|ATP binding;GO:0042803|protein homodimerization activity	_	_	_	m.1199|TraesCS1A03G0172700:237-2789(+)	complete	PF00069.22|Pkinase|Protein kinase domain|TraesCS1A03G0172700.1|m.1199:506-796;PF07714.14|Pkinase_Tyr|Protein tyrosine kinase|TraesCS1A03G0172700.1|m.1199:508-802
TraesCS1A03G0176100	2348	EMS55138.1	EMS55138.1 Endoglucanase 14 [Triticum urartu]	98.8	sp|P0C1U5|GUN14_ORYSJ	sp|P0C1U5|GUN14_ORYSJ Endoglucanase 14 OS=Oryza sativa subsp. japonica GN=Os05g0129200 PE=2 SV=1	69.9	_	_	_	_	_	_	GO:0030245|cellulose catabolic process;GO:0071555|cell wall organization	GO:0005576|extracellular region	GO:0008810|cellulase activity	_	_	_	m.1235|TraesCS1A03G0176100:114-1586(+)	complete	PF00759.16|Glyco_hydro_9|Glycosyl hydrolase family 9|TraesCS1A03G0176100.1|m.1235:29-484
TraesCS1A03G0176200	1674	BAJ97123.1	BAJ97123.1 predicted protein [Hordeum vulgare subsp. vulgare]	98	sp|O04866|ARGD_ALNGL	sp|O04866|ARGD_ALNGL Acetylornithine aminotransferase, mitochondrial OS=Alnus glutinosa GN=AG118 PE=2 SV=1	75.8	_	_	_	_	_	_	GO:0006526|arginine biosynthetic process	GO:0005739|mitochondrion	GO:0003992|N2-acetyl-L-ornithine:2-oxoglutarate 5-aminotransferase activity;GO:0030170|pyridoxal phosphate binding	_	_	_	m.1237|TraesCS1A03G0176200:1-1476(+)	5prime_partial	PF00202.18|Aminotran_3|Aminotransferase class-III|TraesCS1A03G0176200.1|m.1237:107-483
TraesCS1A03G0177500	1396	BAD97365.1	BAD97365.1 bZIP transcription factor [Triticum aestivum]	95.3	_	_	_	_	_	_	_	_	_	_	_	_	_	_	_	m.1242|TraesCS1A03G0177500:509-961(+)	complete	PF00170.18|bZIP_1|bZIP transcription factor|TraesCS1A03G0177500.1|m.1242:28-81;PF07716.12|bZIP_2|Basic region leucine zipper|TraesCS1A03G0177500.1|m.1242:26-78
TraesCS1A03G0180300	2641	XP_020189168.1	XP_020189168.1 uncharacterized protein LOC109774798 [Aegilops tauschii subsp. tauschii]	96.4	sp|Q5ZII9|TFP11_CHICK	sp|Q5ZII9|TFP11_CHICK Tuftelin-interacting protein 11 OS=Gallus gallus GN=TFIP11 PE=2 SV=1	67.7	_	_	_	_	_	_	GO:0000390|spliceosomal complex disassembly;GO:0006355|regulation of transcription, DNA-templated;GO:0031333|negative regulation of protein complex assembly;GO:0032091|negative regulation of protein binding	GO:0000784|nuclear chromosome, telomeric region;GO:0005681|spliceosomal complex;GO:0005730|nucleolus;GO:0016607|nuclear speck;GO:0071008|U2-type post-mRNA release spliceosomal complex;GO:0071013|catalytic step 2 spliceosome	GO:0003677|DNA binding	ko:K17569	GPATCH2		m.1277|TraesCS1A03G0180300:1-2364(+)	5prime_partial	PF01585.20|G-patch|G-patch domain|TraesCS1A03G0180300.2|m.1277:640-684;PF01585.20|G-patch|G-patch domain|TraesCS1A03G0180300.2|m.1277:740-783;PF12656.4|G-patch_2|DExH-box splicing factor binding site|TraesCS1A03G0180300.2|m.1277:642-684;PF12656.4|G-patch_2|DExH-box splicing factor binding site|TraesCS1A03G0180300.2|m.1277:742-785;PF01424.19|R3H|R3H domain|TraesCS1A03G0180300.2|m.1277:468-524
TraesCS1A03G0186100	1418	XP_020164818.1	XP_020164818.1 transcription factor MYB30-like [Aegilops tauschii subsp. tauschii]	96.9	sp|Q10MB4|MYB2_ORYSJ	sp|Q10MB4|MYB2_ORYSJ Transcription factor MYB2 OS=Oryza sativa subsp. japonica GN=MYB2 PE=2 SV=1	66.1				COG5147	KOG0048	_	GO:0006351|transcription, DNA-templated;GO:0006357|regulation of transcription by RNA polymerase II;GO:0009409|response to cold;GO:0030154|cell differentiation;GO:0045893|positive regulation of transcription, DNA-templated;GO:1901002|positive regulation of response to salt stress;GO:1902584|positive regulation of response to water deprivation	GO:0005634|nucleus	GO:0000981|DNA-binding transcription factor activity, RNA polymerase II-specific;GO:0001135|RNA polymerase II transcription regulator recruiting activity;GO:0043565|sequence-specific DNA binding;GO:0044212|transcription regulatory region DNA binding	ko:K09422	MYBP		m.1310|TraesCS1A03G0186100:162-1136(+)	complete	PF00249.28|Myb_DNA-binding|Myb-like DNA-binding domain|TraesCS1A03G0186100.1|m.1310:47-94;PF00249.28|Myb_DNA-binding|Myb-like DNA-binding domain|TraesCS1A03G0186100.1|m.1310:100-143;PF13921.3|Myb_DNA-bind_6|Myb-like DNA-binding domain|TraesCS1A03G0186100.1|m.1310:50-108;PF13921.3|Myb_DNA-bind_6|Myb-like DNA-binding domain|TraesCS1A03G0186100.1|m.1310:104-145
TraesCS1A03G0189700	1640	XP_020166907.1	XP_020166907.1 probable protein phosphatase 2C 47 [Aegilops tauschii subsp. tauschii]	95.6	sp|Q6AUQ4|P2C47_ORYSJ	sp|Q6AUQ4|P2C47_ORYSJ Probable protein phosphatase 2C 47 OS=Oryza sativa subsp. japonica GN=Os05g0134200 PE=2 SV=1	86.7	_	_	_	_	_	_			GO:0004722|protein serine/threonine phosphatase activity;GO:0046872|metal ion binding	ko:K14803	PTC2_3		m.1333|TraesCS1A03G0189700:3-1226(+)	5prime_partial	PF00481.18|PP2C|Protein phosphatase 2C|TraesCS1A03G0189700.1|m.1333:107-359
TraesCS1A03G0190000	1593	EMS53366.1	EMS53366.1 Peroxidase 2 [Triticum urartu]	97.7	sp|Q9FEQ8|PER2_MAIZE	sp|Q9FEQ8|PER2_MAIZE Peroxidase 2 OS=Zea mays GN=PER2 PE=2 SV=1	59	_	_	_	_	_	_	GO:0006979|response to oxidative stress;GO:0032922|circadian regulation of gene expression;GO:0042744|hydrogen peroxide catabolic process;GO:0042752|regulation of circadian rhythm;GO:0097167|circadian regulation of translation	GO:0005576|extracellular region	GO:0004601|peroxidase activity;GO:0020037|heme binding;GO:0046872|metal ion binding	_	_	_	m.1335|TraesCS1A03G0190000:166-1185(+)	complete	PF00141.20|peroxidase|Peroxidase|TraesCS1A03G0190000.2|m.1335:41-302
TraesCS1A03G0190900	1623	XP_020179030.1	XP_020179030.1 peroxidase 5-like [Aegilops tauschii subsp. tauschii]	98.4	sp|A7QEU4|PER5_VITVI	sp|A7QEU4|PER5_VITVI Peroxidase 5 OS=Vitis vinifera GN=GSVIVT00037159001 PE=1 SV=2	63.4	_	_	_	_	_	_	GO:0006979|response to oxidative stress;GO:0042744|hydrogen peroxide catabolic process	GO:0005576|extracellular region	GO:0004601|peroxidase activity;GO:0020037|heme binding;GO:0046872|metal ion binding	ko:K00430	E1.11.1.7	path:ko00940;path:ko01100;path:ko01110	m.1341|TraesCS1A03G0190900:148-1164(+)	complete	PF00141.20|peroxidase|Peroxidase|TraesCS1A03G0190900.1|m.1341:58-302
TraesCS1A03G0193300	492	EMS51266.1	EMS51266.1 Lecithin-cholesterol acyltransferase-like 1 [Triticum urartu]	73.8	sp|Q10PI6|LCAT1_ORYSJ	sp|Q10PI6|LCAT1_ORYSJ Lecithin-cholesterol acyltransferase-like 1 OS=Oryza sativa subsp. japonica GN=Os03g0232800 PE=2 SV=1	65	_	_	_	_	_	_	GO:0006629|lipid metabolic process		GO:0008374|O-acyltransferase activity	ko:K06129	LYPLA3	path:ko00564;path:ko04142	m.1356|TraesCS1A03G0193300:1-492(+)	complete	PF02450.12|LCAT|Lecithin:cholesterol acyltransferase|TraesCS1A03G0193300.1|m.1356:1-151
TraesCS1A03G0193400	273	EMS51266.1	EMS51266.1 Lecithin-cholesterol acyltransferase-like 1 [Triticum urartu]	97.8	_	_	_	_	_	_	_	_	_	_	_	_	ko:K06129	LYPLA3	path:ko00564;path:ko04142	_	_	_
TraesCS1A03G0200200	2138	EMS45962.1	EMS45962.1 Aspartic proteinase [Triticum urartu]	100	sp|P42211|ASPRX_ORYSJ	sp|P42211|ASPRX_ORYSJ Aspartic proteinase OS=Oryza sativa subsp. japonica GN=RAP PE=2 SV=2	93.2	_	_	_	_	_	_	GO:0006508|proteolysis;GO:0006629|lipid metabolic process;GO:0030163|protein catabolic process	GO:0005773|vacuole	GO:0004190|aspartic-type endopeptidase activity	ko:K08245	E3.4.23.40		m.1396|TraesCS1A03G0200200:283-1779(+)	complete	PF00026.20|Asp|Eukaryotic aspartyl protease|TraesCS1A03G0200200.1|m.1396:78-496;PF05184.12|SapB_1|Saposin-like type B, region 1|TraesCS1A03G0200200.1|m.1396:370-407;PF14543.3|TAXi_N|Xylanase inhibitor N-terminal|TraesCS1A03G0200200.1|m.1396:79-138;PF03489.14|SapB_2|Saposin-like type B, region 2|TraesCS1A03G0200200.1|m.1396:312-345;PF14541.3|TAXi_C|Xylanase inhibitor C-terminal|TraesCS1A03G0200200…
TraesCS1A03G0200900	1136	EMS62932.1	EMS62932.1 Chromatin structure-remodeling complex protein BSH [Triticum urartu]	100	sp|P93045|BSH_ARATH	sp|P93045|BSH_ARATH Chromatin structure-remodeling complex protein BSH OS=Arabidopsis thaliana GN=BSH PE=1 SV=2	80.4				_	KOG1649	_	GO:0006281|DNA repair;GO:0006337|nucleosome disassembly;GO:0006351|transcription, DNA-templated;GO:0006357|regulation of transcription by RNA polymerase II;GO:0007049|cell cycle;GO:0016569|covalent chromatin modification;GO:0043044|ATP-dependent chromatin remodeling	GO:0000228|nuclear chromosome	_	ko:K11648	SMARCB1, SNF5, INI1		m.1405|TraesCS1A03G0200900:1-777(+)	5prime_partial	PF04855.9|SNF5|SNF5 / SMARCB1 / INI1|TraesCS1A03G0200900.1|m.1405:42-107;PF04855.9|SNF5|SNF5 / SMARCB1 / INI1|TraesCS1A03G0200900.1|m.1405:115-209
TraesCS1A03G0202100	2280	XP_020188724.1	XP_020188724.1 transcription factor LAF1-like [Aegilops tauschii subsp. tauschii]	99.5	sp|Q8VZQ2|MYB61_ARATH	sp|Q8VZQ2|MYB61_ARATH Transcription factor MYB61 OS=Arabidopsis thaliana GN=MYB61 PE=2 SV=1	54.8	_	_	_	_	_	_	GO:0001944|vasculature development;GO:0006351|transcription, DNA-templated;GO:0006357|regulation of transcription by RNA polymerase II;GO:0009733|response to auxin;GO:0010089|xylem development;GO:0010119|regulation of stomatal movement;GO:0010214|seed coat development;GO:0030154|cell differentiation;GO:0048364|root development	GO:0005634|nucleus	GO:0000981|DNA-binding transcription factor activity, RNA polymerase II-specific;GO:0001135|RNA polymerase II transcription regulator recruiting activity;GO:0003700|DNA-binding transcription factor activity;GO:0043565|sequence-specific DNA binding;GO:0044212|transcription regulatory region DNA binding	ko:K09422	MYBP		m.1414|TraesCS1A03G0202100:428-1720(+)	complete	PF00249.28|Myb_DNA-binding|Myb-like DNA-binding domain|TraesCS1A03G0202100.2|m.1414:14-61;PF00249.28|Myb_DNA-binding|Myb-like DNA-binding domain|TraesCS1A03G0202100.2|m.1414:67-111;PF13921.3|Myb_DNA-bind_6|Myb-like DNA-binding domain|TraesCS1A03G0202100.2|m.1414:17-75;PF13921.3|Myb_DNA-bind_6|Myb-like DNA-binding domain|TraesCS1A03G0202100.2|m.1414:72-124
TraesCS1A03G0202600	1327	XP_020188723.1	XP_020188723.1 uncharacterized protein LOC109774415 [Aegilops tauschii subsp. tauschii]	98.4	_	_	_	_	_	_	_	_	_	_	_	_	_	_	_	m.1415|TraesCS1A03G0202600:86-1009(+)	complete	_
TraesCS1A03G0205300	3419	XP_020147862.1	XP_020147862.1 phosphoglycerate mutase-like protein AT74H [Aegilops tauschii subsp. tauschii]	98.7	sp|Q9MAA2|AT74_ARATH	sp|Q9MAA2|AT74_ARATH Phosphoglycerate mutase-like protein AT74 OS=Arabidopsis thaliana GN=At3g05170 PE=2 SV=1	80.3	_	_	_	_	_	_	GO:0005975|carbohydrate metabolic process	GO:0005829|cytosol	GO:0016791|phosphatase activity	_	_	_	m.1428|TraesCS1A03G0205300:437-1606(+)	complete	PF00300.19|His_Phos_1|Histidine phosphatase superfamily (branch 1)|TraesCS1A03G0205300.1|m.1428:106-313
TraesCS1A03G0209800	1801	XP_020175108.1	XP_020175108.1 serine carboxypeptidase 2 [Aegilops tauschii subsp. tauschii]	89	sp|P08819|CBP2_WHEAT	sp|P08819|CBP2_WHEAT Serine carboxypeptidase 2 OS=Triticum aestivum GN=CBP2 PE=1 SV=2	95.4	_	_	_	_	_	_			GO:0004185|serine-type carboxypeptidase activity	ko:K16297	SCPL-II		m.1451|TraesCS1A03G0209800:2-1504(+);m.1452|TraesCS1A03G0209800:1-1149(+)	5prime_partial;5prime_partial	PF00450.19|Peptidase_S10|Serine carboxypeptidase|TraesCS1A03G0209800.2|m.1451:61-487
TraesCS1A03G0214400	1675	XP_020190590.1	XP_020190590.1 tryptamine hydroxycinnamoyltransferase 2-like [Aegilops tauschii subsp. tauschii]	97.7	sp|Q8LMI4|THT2_ORYSJ	sp|Q8LMI4|THT2_ORYSJ Tryptamine hydroxycinnamoyltransferase 2 OS=Oryza sativa subsp. japonica GN=THT2 PE=1 SV=1	85.2	_	_	_	_	_	_			GO:0050734|hydroxycinnamoyltransferase activity	_	_	_	m.1492|TraesCS1A03G0214400:85-1401(+)	complete	PF02458.12|Transferase|Transferase family|TraesCS1A03G0214400.1|m.1492:4-434
TraesCS1A03G0216600	3626	BAK03363.1	BAK03363.1 predicted protein, partial [Hordeum vulgare subsp. vulgare]	85.3	_	_	_	_	_	_	_	_	_	_	_	_	ko:K17398	DNMT3A	path:ko00270;path:ko01100;path:ko05206	m.1502|TraesCS1A03G0216600:1-3324(+)	5prime_partial	PF00855.14|PWWP|PWWP domain|TraesCS1A03G0216600.1|m.1502:99-182
TraesCS1A03G0217700	927	BAK00849.1	BAK00849.1 predicted protein [Hordeum vulgare subsp. vulgare]	98.7	sp|Q9FR99|ACCO_MUSAC	sp|Q9FR99|ACCO_MUSAC 1-aminocyclopropane-1-carboxylate oxidase OS=Musa acuminata GN=MAO1B PE=3 SV=1	83.5	_	_	_	_	_	_	GO:0009693|ethylene biosynthetic process;GO:0009835|fruit ripening		GO:0009815|1-aminocyclopropane-1-carboxylate oxidase activity;GO:0031418|L-ascorbic acid binding;GO:0046872|metal ion binding	ko:K05933	E1.14.17.4	path:ko00270;path:ko01100;path:ko01110	m.1512|TraesCS1A03G0217700:1-927(+)	complete	PF03171.17|2OG-FeII_Oxy|2OG-Fe(II) oxygenase superfamily|TraesCS1A03G0217700.1|m.1512:164-257;PF14226.3|DIOX_N|non-haem dioxygenase in morphine synthesis N-terminal|TraesCS1A03G0217700.1|m.1512:3-110
TraesCS1A03G0219300	1248	XP_020167933.1	XP_020167933.1 proline synthase co-transcribed bacterial homolog protein-like [Aegilops tauschii subsp. tauschii]	99.6	sp|Q9Z2Y8|PLPHP_MOUSE	sp|Q9Z2Y8|PLPHP_MOUSE Pyridoxal phosphate homeostasis protein OS=Mus musculus GN=Prosc PE=1 SV=1	70.5	_	_	_	_	_	_		GO:0005622|intracellular;GO:0005739|mitochondrion;GO:0070062|extracellular exosome	GO:0030170|pyridoxal phosphate binding	ko:K06997	yggS, PROSC		m.1537|TraesCS1A03G0219300:2-841(+)	5prime_partial	PF01168.17|Ala_racemase_N|Alanine racemase, N-terminal domain|TraesCS1A03G0219300.1|m.1537:56-273
TraesCS1A03G0220500	528	EMS62597.1	EMS62597.1 hypothetical protein TRIUR3_20614 [Triticum urartu]	97.7	_	_	_	_	_	_	_	_	_	_	_	_	ko:K03809	wrbA	path:ko00130;path:ko01110	m.1543|TraesCS1A03G0220500:1-528(+)	complete	_
TraesCS1A03G0224100	1571	EMS45517.1	EMS45517.1 Bifunctional protein FolD [Triticum urartu]	99.7	sp|Q9LHH7|FOLD2_ARATH	sp|Q9LHH7|FOLD2_ARATH Bifunctional protein FolD 2 OS=Arabidopsis thaliana GN=FOLD2 PE=2 SV=1	80.3	_	_	_	_	_	_	GO:0006730|one-carbon metabolic process;GO:0009853|photorespiration;GO:0035999|tetrahydrofolate interconversion;GO:0044030|regulation of DNA methylation;GO:0046653|tetrahydrofolate metabolic process	GO:0005737|cytoplasm;GO:0005829|cytosol;GO:0009507|chloroplast	GO:0004477|methenyltetrahydrofolate cyclohydrolase activity;GO:0004488|methylenetetrahydrofolate dehydrogenase (NADP+) activity	_	_	_	m.1575|TraesCS1A03G0224100:3-995(+)	5prime_partial	PF02882.16|THF_DHG_CYH_C|Tetrahydrofolate dehydrogenase/cyclohydrolase, NAD(P)-binding domain|TraesCS1A03G0224100.2|m.1575:161-326;PF00763.20|THF_DHG_CYH|Tetrahydrofolate dehydrogenase/cyclohydrolase, catalytic domain|TraesCS1A03G0224100.2|m.1575:10-158
TraesCS1A03G0227100	1451	EMS51243.1	EMS51243.1 hypothetical protein TRIUR3_26221 [Triticum urartu]	99.6	sp|A2Y0H2|Y5513_ORYSI	sp|A2Y0H2|Y5513_ORYSI REF/SRPP-like protein OsI_017815 OS=Oryza sativa subsp. indica GN=OsI_017815 PE=3 SV=1	87.5	_	_	_	_	_	_	_	_	_	_	_	_	m.1590|TraesCS1A03G0227100:2-991(+)	5prime_partial	PF05755.9|REF|Rubber elongation factor protein (REF)|TraesCS1A03G0227100.1|m.1590:106-309
TraesCS1A03G0229600	2199	XP_020176130.1	XP_020176130.1 uncharacterized protein LOC109761708 [Aegilops tauschii subsp. tauschii]	98.8	_	_	_				_	KOG4569	_	_	_	_	_	_	_	m.1606|TraesCS1A03G0229600:314-1876(+)	complete	PF01764.22|Lipase_3|Lipase (class 3)|TraesCS1A03G0229600.1|m.1606:247-413
TraesCS1A03G0230500	3267	XP_020148579.1	XP_020148579.1 kinesin-like protein KIN-13A [Aegilops tauschii subsp. tauschii]	99.3	sp|B9FMJ3|KN13A_ORYSJ	sp|B9FMJ3|KN13A_ORYSJ Kinesin-like protein KIN-13A OS=Oryza sativa subsp. japonica GN=KIN13A PE=1 SV=1	88.9	_	_	_	_	_	_	GO:0007018|microtubule-based movement;GO:0016049|cell growth;GO:1903338|regulation of cell wall organization or biogenesis	GO:0005783|endoplasmic reticulum;GO:0005874|microtubule;GO:0043231|intracellular membrane-bounded organelle	GO:0003777|microtubule motor activity;GO:0005524|ATP binding;GO:0008017|microtubule binding	ko:K10393	KIF2_24, MCAK		m.1613|TraesCS1A03G0230500:304-2724(+)	complete	PF00225.20|Kinesin|Kinesin motor domain|TraesCS1A03G0230500.2|m.1613:194-523;PF16796.2|Microtub_bd|Microtubule binding|TraesCS1A03G0230500.2|m.1613:186-331
TraesCS1A03G0230700	1176	XP_020180069.1	XP_020180069.1 uncharacterized protein LOC109765694 [Aegilops tauschii subsp. tauschii]	99.5	sp|O82239|RFI2_ARATH	sp|O82239|RFI2_ARATH E3 ubiquitin-protein ligase RFI2 OS=Arabidopsis thaliana GN=RFI2 PE=1 SV=2	43.3	_	_	_	_	_	_	GO:0007623|circadian rhythm;GO:0009585|red, far-red light phototransduction;GO:0009908|flower development;GO:0010114|response to red light;GO:0010218|response to far red light;GO:0010468|regulation of gene expression;GO:0010629|negative regulation of gene expression;GO:0090227|regulation of red or far-red light signaling pathway;GO:2000028|regulation of photoperiodism, flowering	GO:0005634|nucleus	GO:0004842|ubiquitin-protein transferase activity;GO:0046872|metal ion binding	_	_	_	m.1618|TraesCS1A03G0230700:1-1176(+)	complete	_
TraesCS1A03G0232200	749	RLN30104.1	RLN30104.1 mediator of RNA polymerase II transcription subunit 28 [Panicum miliaceum]	97.4	sp|Q9LFA5|MED28_ARATH	sp|Q9LFA5|MED28_ARATH Mediator of RNA polymerase II transcription subunit 28 OS=Arabidopsis thaliana GN=MED28 PE=1 SV=1	85.1	_	_	_	_	_	_	GO:0006351|transcription, DNA-templated;GO:0006355|regulation of transcription, DNA-templated;GO:1900055|regulation of leaf senescence	GO:0016592|mediator complex	_	ko:K15141	MED28		m.1638|TraesCS1A03G0232200:2-445(+)	5prime_partial	_
TraesCS1A03G0232800	564	XP_020162292.1	XP_020162292.1 60S ribosomal protein L18-2-like [Aegilops tauschii subsp. tauschii]	99.5	sp|P42791|RL182_ARATH	sp|P42791|RL182_ARATH 60S ribosomal protein L18-2 OS=Arabidopsis thaliana GN=RPL18B PE=1 SV=2	89.8				COG1727	KOG1714	_	GO:0006412|translation	GO:0005773|vacuole;GO:0005774|vacuolar membrane;GO:0005886|plasma membrane;GO:0009507|chloroplast;GO:0015934|large ribosomal subunit;GO:0022625|cytosolic large ribosomal subunit	GO:0003723|RNA binding;GO:0003735|structural constituent of ribosome	ko:K02883	RP-L18e, RPL18	path:ko03010	m.1645|TraesCS1A03G0232800:1-564(+)	complete	PF17135.1|Ribosomal_L18|Ribosomal protein 60S L18 and 50S L18e|TraesCS1A03G0232800.2|m.1645:2-187
TraesCS1A03G0241400	2943	XP_020159082.1	XP_020159082.1 probable mixed-linked glucan synthase 8 [Aegilops tauschii subsp. tauschii]	95.7	sp|Q84S18|CSLF8_ORYSJ	sp|Q84S18|CSLF8_ORYSJ Probable mixed-linked glucan synthase 8 OS=Oryza sativa subsp. japonica GN=CSFL8 PE=2 SV=1	80.3	_	_	_	_	_	_	GO:0030244|cellulose biosynthetic process;GO:0071555|cell wall organization;GO:0071669|plant-type cell wall organization or biogenesis	GO:0000139|Golgi membrane;GO:0005794|Golgi apparatus;GO:0016021|integral component of membrane	GO:0016760|cellulose synthase (UDP-forming) activity;GO:0051753|mannan synthase activity	ko:K20923	CSLF		m.1683|TraesCS1A03G0241400:146-2719(+)	complete	PF03552.11|Cellulose_synt|Cellulose synthase|TraesCS1A03G0241400.1|m.1683:149-486;PF03552.11|Cellulose_synt|Cellulose synthase|TraesCS1A03G0241400.1|m.1683:498-842
TraesCS1A03G0242100	2279	BAJ85452.1	BAJ85452.1 predicted protein [Hordeum vulgare subsp. vulgare]	98	sp|A8MS68|PLPD1_ARATH	sp|A8MS68|PLPD1_ARATH Dihydrolipoyl dehydrogenase 1, chloroplastic OS=Arabidopsis thaliana GN=LPD1 PE=2 SV=1	94.8	_	_	_	_	_	_	GO:0006086|acetyl-CoA biosynthetic process from pyruvate;GO:0045454|cell redox homeostasis;GO:0046685|response to arsenic-containing substance	GO:0005730|nucleolus;GO:0009507|chloroplast;GO:0009570|chloroplast stroma;GO:0009941|chloroplast envelope	GO:0004148|dihydrolipoyl dehydrogenase activity;GO:0050660|flavin adenine dinucleotide binding	ko:K00382	DLD, lpd, pdhD	path:ko00010;path:ko00020;path:ko00260;path:ko00280;path:ko00620;path:ko00630;path:ko00640;path:ko01100;path:ko01110;path:ko01120;path:ko01130;path:ko01200	m.1690|TraesCS1A03G0242100:185-1882(+)	complete	PF07992.11|Pyr_redox_2|Pyridine nucleotide-disulphide oxidoreductase|TraesCS1A03G0242100.1|m.1690:79-414;PF02852.19|Pyr_redox_dim|Pyridine nucleotide-disulphide oxidoreductase, dimerisation domain|TraesCS1A03G0242100.1|m.1690:433-544;PF00070.24|Pyr_redox|Pyridine nucleotide-disulphide oxidoreductase|TraesCS1A03G0242100.1|m.1690:253-324;PF01134.19|GIDA|Glucose inhibited division protein A|TraesCS1…
TraesCS1A03G0247100	596	XP_020185000.1	XP_020185000.1 uncharacterized protein LOC109770699 [Aegilops tauschii subsp. tauschii]	100	_	_	_	_	_	_	_	_	_	_	_	_	ko:K17411	MRPS33		m.1747|TraesCS1A03G0247100:68-382(+)	complete	PF08293.8|MRP-S33|Mitochondrial ribosomal subunit S27|TraesCS1A03G0247100.1|m.1747:21-93
TraesCS1A03G0256600	1610	XP_020193981.1	XP_020193981.1 Golgi apparatus membrane protein-like protein ECHIDNA [Aegilops tauschii subsp. tauschii]	99.5	sp|Q8LEK2|TVP23_ARATH	sp|Q8LEK2|TVP23_ARATH Golgi apparatus membrane protein-like protein ECHIDNA OS=Arabidopsis thaliana GN=ECH PE=1 SV=1	77.5	_	_	_	_	_	_	GO:0007030|Golgi organization;GO:0009306|protein secretion;GO:0009826|unidimensional cell growth;GO:0016192|vesicle-mediated transport	GO:0005768|endosome;GO:0005794|Golgi apparatus;GO:0005802|trans-Golgi network;GO:0030173|integral component of Golgi membrane;GO:0031901|early endosome membrane	_	_	_	_	m.1820|TraesCS1A03G0256600:3-746(+)	5prime_partial	PF05832.9|DUF846|Eukaryotic protein of unknown function (DUF846)|TraesCS1A03G0256600.1|m.1820:74-213
TraesCS1A03G0261400	2756	XP_020151473.1	XP_020151473.1 uncharacterized protein LOC109736676 [Aegilops tauschii subsp. tauschii]	98.8	_	_	_				_	_	NOG240407	_	_	_	_	_	_	m.1877|TraesCS1A03G0261400:188-2176(+)	complete	_
TraesCS1A03G0264000	1755	XP_020170836.1	XP_020170836.1 GDSL esterase/lipase At1g28600-like [Aegilops tauschii subsp. tauschii]	96.6	sp|P0C8Z7|GDL91_ARATH	sp|P0C8Z7|GDL91_ARATH GDSL esterase/lipase At1g28640 OS=Arabidopsis thaliana GN=At1g28640 PE=3 SV=1	55.7	_	_	_	_	_	_	GO:0016042|lipid catabolic process	GO:0005576|extracellular region	GO:0016788|hydrolase activity, acting on ester bonds	ko:K21026	AAE	path:ko00901;path:ko01110	m.1889|TraesCS1A03G0264000:1-495(+);m.1888|TraesCS1A03G0264000:456-1106(+)	5prime_partial;complete	PF00657.19|Lipase_GDSL|GDSL-like Lipase/Acylhydrolase|TraesCS1A03G0264000.1|m.1888:10-190
TraesCS1A03G0272100	1287	XP_020195085.1	XP_020195085.1 uncharacterized protein LOC109780902 isoform X2 [Aegilops tauschii subsp. tauschii]	99.5	_	_	_				_	_	NOG262258	_	_	_	_	_	_	m.1935|TraesCS1A03G0272100:118-810(+)	complete	_
TraesCS1A03G0276200	1693	EMS65566.1	EMS65566.1 Glycerophosphoryl diester phosphodiesterase [Triticum urartu]	89.6	sp|Q9SD81|GDPD6_ARATH	sp|Q9SD81|GDPD6_ARATH Glycerophosphodiester phosphodiesterase GDPD6 OS=Arabidopsis thaliana GN=GDPD6 PE=2 SV=1	82.6	_	_	_	_	_	_	GO:0006071|glycerol metabolic process;GO:0006629|lipid metabolic process		GO:0008889|glycerophosphodiester phosphodiesterase activity	ko:K01126	E3.1.4.46, glpQ, ugpQ	path:ko00564	m.1951|TraesCS1A03G0276200:281-1429(+);m.1952|TraesCS1A03G0276200:3-326(+)	complete;5prime_partial	PF03009.14|GDPD|Glycerophosphoryl diester phosphodiesterase family|TraesCS1A03G0276200.1|m.1951:51-358
TraesCS1A03G0277600	3764	XP_020147184.1	XP_020147184.1 probable LRR receptor-like serine/threonine-protein kinase At4g26540 [Aegilops tauschii subsp. tauschii]	97.7	sp|C0LGR3|RGI3_ARATH	sp|C0LGR3|RGI3_ARATH LRR receptor-like serine/threonine-protein kinase OS=Arabidopsis thaliana GN=RGI3 PE=1 SV=1	63.7	_	_	_	_	_	_		GO:0005886|plasma membrane;GO:0016021|integral component of membrane	GO:0004674|protein serine/threonine kinase activity;GO:0005524|ATP binding	_	_	_	m.1962|TraesCS1A03G0277600:1-3405(+)	5prime_partial	PF13855.3|LRR_8|Leucine rich repeat|TraesCS1A03G0277600.1|m.1962:320-379;PF13855.3|LRR_8|Leucine rich repeat|TraesCS1A03G0277600.1|m.1962:551-596;PF00069.22|Pkinase|Protein kinase domain|TraesCS1A03G0277600.1|m.1962:803-1069;PF07714.14|Pkinase_Tyr|Protein tyrosine kinase|TraesCS1A03G0277600.1|m.1962:803-1071;PF00560.30|LRR_1|Leucine Rich Repeat|TraesCS1A03G0277600.1|m.1962:175-197;PF08263.9|LRRNT…
TraesCS1A03G0284000	2102	EMS62002.1	EMS62002.1 GTPase obg [Triticum urartu]	95.7	sp|Q2QZ37|OBGM_ORYSJ	sp|Q2QZ37|OBGM_ORYSJ Probable GTP-binding protein OBGM, mitochondrial OS=Oryza sativa subsp. japonica GN=OBGM PE=2 SV=1	75.8	_	_	_	_	_	_		GO:0005739|mitochondrion	GO:0005525|GTP binding	_	_	_	m.1999|TraesCS1A03G0284000:435-1925(+)	complete	PF01926.20|MMR_HSR1|50S ribosome-binding GTPase|TraesCS1A03G0284000.3|m.1999:309-436;PF01018.19|GTP1_OBG|GTP1/OBG|TraesCS1A03G0284000.3|m.1999:50-112;PF02421.15|FeoB_N|Ferrous iron transport protein B|TraesCS1A03G0284000.3|m.1999:310-365;PF00025.18|Arf|ADP-ribosylation factor family|TraesCS1A03G0284000.3|m.1999:312-447
TraesCS1A03G0286200	243	XP_020186170.1	XP_020186170.1 uncharacterized protein LOC109771891 [Aegilops tauschii subsp. tauschii]	100	_	_	_	_	_	_	_	_	_	_	_	_	_	_	_	_	_	_
TraesCS1A03G0286300	393	XP_020186168.1	XP_020186168.1 protein EARLY RESPONSIVE TO DEHYDRATION 15-like [Aegilops tauschii subsp. tauschii]	87.6	sp|Q39096|ERD15_ARATH	sp|Q39096|ERD15_ARATH Protein EARLY RESPONSIVE TO DEHYDRATION 15 OS=Arabidopsis thaliana GN=ERD15 PE=1 SV=1	48.4	_	_	_	_	_	_	GO:0009414|response to water deprivation;GO:0009617|response to bacterium;GO:0009644|response to high light intensity	GO:0005737|cytoplasm	_	_	_	_	m.2007|TraesCS1A03G0286300:1-393(+)	complete	_
TraesCS1A03G0287600	798	AEI28613.1	AEI28613.1 hypothetical protein [Triticum aestivum]	83.2	_	_	_	_	_	_	_	_	_	_	_	_	_	_	_	m.2018|TraesCS1A03G0287600:139-480(+)	complete	_
TraesCS1A03G0290100	165	PNT71701.1	PNT71701.1 hypothetical protein BRADI_2g34048v3 [Brachypodium distachyon]	91.2	_	_	_	_	_	_	_	_	_	_	_	_	_	_	_	_	_	_
TraesCS1A03G0293900	1573	EMS62910.1	EMS62910.1 hypothetical protein TRIUR3_26789 [Triticum urartu]	97.7	_	_	_	_	_	_	_	_	_	_	_	_	_	_	_	m.2050|TraesCS1A03G0293900:327-1256(+)	complete	_
TraesCS1A03G0295200	3353	EMS52665.1	EMS52665.1 Heat shock 70 kDa protein 4L [Triticum urartu]	93.3	sp|Q9S7C0|HSP7O_ARATH	sp|Q9S7C0|HSP7O_ARATH Heat shock 70 kDa protein 14 OS=Arabidopsis thaliana GN=HSP70-14 PE=1 SV=1	86.2	_	_	_	_	_	_	GO:0009408|response to heat;GO:0046686|response to cadmium ion	GO:0005634|nucleus;GO:0005737|cytoplasm;GO:0005829|cytosol;GO:0005886|plasma membrane	GO:0005524|ATP binding	ko:K09489	HSPA4	path:ko04530;path:ko04612	m.2067|TraesCS1A03G0295200:3-2777(+)	5prime_partial	PF00012.17|HSP70|Hsp70 protein|TraesCS1A03G0295200.1|m.2067:86-772;PF06723.10|MreB_Mbl|MreB/Mbl protein|TraesCS1A03G0295200.1|m.2067:220-457
TraesCS1A03G0295400	985	XP_020182850.1	XP_020182850.1 60S ribosomal protein L18a-like protein [Aegilops tauschii subsp. tauschii]	98.3	_	_	_	_	_	_	_	_	_	_	_	_	_	_	_	m.2072|TraesCS1A03G0295400:306-659(+)	complete	_
TraesCS1A03G0295500	757	ATQ39147.1	ATQ39147.1 LEA-like protein 2 [Triticum aestivum]	100	_	_	_	_	_	_	_	_	_	_	_	_	_	_	_	m.2074|TraesCS1A03G0295500:2-460(+)	5prime_partial	_
TraesCS1A03G0303800	1317	XP_020146843.1	XP_020146843.1 proteasome subunit beta type-7-B-like [Aegilops tauschii subsp. tauschii]	99.6	sp|Q7DLS1|PSB7B_ARATH	sp|Q7DLS1|PSB7B_ARATH Proteasome subunit beta type-7-B OS=Arabidopsis thaliana GN=PBB2 PE=1 SV=2	89.7	_	_	_	_	_	_	GO:0051603|proteolysis involved in cellular protein catabolic process	GO:0000502|proteasome complex;GO:0005634|nucleus;GO:0005737|cytoplasm;GO:0019774|proteasome core complex, beta-subunit complex	GO:0004298|threonine-type endopeptidase activity	ko:K02739	PSMB7	path:ko03050	m.2107|TraesCS1A03G0303800:220-1038(+)	complete	PF00227.23|Proteasome|Proteasome subunit|TraesCS1A03G0303800.1|m.2107:36-216
TraesCS1A03G0304700	1194	XP_020157943.1	XP_020157943.1 derlin-1 [Aegilops tauschii subsp. tauschii]	98.8	sp|Q06397|DERL1_ORYSJ	sp|Q06397|DERL1_ORYSJ Derlin-1 OS=Oryza sativa subsp. japonica GN=DER1 PE=2 SV=2	92.1	_	_	_	_	_	_		GO:0005789|endoplasmic reticulum membrane;GO:0016021|integral component of membrane	_	ko:K13989	DERL2_3	path:ko04141	m.2116|TraesCS1A03G0304700:2-841(+)	5prime_partial	PF04511.12|DER1|Der1-like family|TraesCS1A03G0304700.1|m.2116:50-240
TraesCS1A03G0304900	690	BAJ86507.1	BAJ86507.1 predicted protein [Hordeum vulgare subsp. vulgare]	92.8	_	_	_	_	_	_	_	_	_	_	_	_	_	_	_	_	_	_
TraesCS1A03G0308100	918	XP_020165735.1	XP_020165735.1 PRA1 family protein F3-like [Aegilops tauschii subsp. tauschii]	99	sp|Q9LIC6|PR1F3_ARATH	sp|Q9LIC6|PR1F3_ARATH PRA1 family protein F3 OS=Arabidopsis thaliana GN=PRA1F3 PE=1 SV=1	66.5	_	_	_	_	_	_	GO:0016192|vesicle-mediated transport	GO:0005783|endoplasmic reticulum;GO:0005789|endoplasmic reticulum membrane;GO:0016021|integral component of membrane	_	_	_	_	m.2131|TraesCS1A03G0308100:172-747(+)	complete	PF03208.16|PRA1|PRA1 family protein|TraesCS1A03G0308100.1|m.2131:37-175
TraesCS1A03G0309300	1619	XP_020167268.1	XP_020167268.1 mitochondrial dicarboxylate/tricarboxylate transporter DTC-like [Aegilops tauschii subsp. tauschii]	100	sp|Q9C5M0|DTC_ARATH	sp|Q9C5M0|DTC_ARATH Mitochondrial dicarboxylate/tricarboxylate transporter DTC OS=Arabidopsis thaliana GN=DTC PE=1 SV=1	89.9	_	_	_	_	_	_	GO:0006835|dicarboxylic acid transport;GO:0006839|mitochondrial transport;GO:0035674|tricarboxylic acid transmembrane transport	GO:0005618|cell wall;GO:0005739|mitochondrion;GO:0005743|mitochondrial inner membrane;GO:0005774|vacuolar membrane;GO:0009506|plasmodesma;GO:0009507|chloroplast;GO:0009941|chloroplast envelope;GO:0016021|integral component of membrane	GO:0005310|dicarboxylic acid transmembrane transporter activity;GO:0015142|tricarboxylic acid transmembrane transporter activity;GO:0015367|oxoglutarate:malate antiporter activity	ko:K15104	SLC25A11, OGC		m.2148|TraesCS1A03G0309300:185-1093(+)	complete	PF00153.24|Mito_carr|Mitochondrial carrier protein|TraesCS1A03G0309300.1|m.2148:18-95;PF00153.24|Mito_carr|Mitochondrial carrier protein|TraesCS1A03G0309300.1|m.2148:106-201;PF00153.24|Mito_carr|Mitochondrial carrier protein|TraesCS1A03G0309300.1|m.2148:212-298
TraesCS1A03G0311800	2160	EMS52169.1	EMS52169.1 hypothetical protein TRIUR3_31101 [Triticum urartu]	99.3	sp|Q058N0|IQM5_ARATH	sp|Q058N0|IQM5_ARATH IQ domain-containing protein IQM5 OS=Arabidopsis thaliana GN=IQM5 PE=2 SV=1	63.7	_	_	_	_	_	_		GO:0005634|nucleus;GO:0005737|cytoplasm	_	_	_	_	m.2163|TraesCS1A03G0311800:277-1950(+)	complete	_
TraesCS1A03G0312400	1264	XP_020196099.1	XP_020196099.1 NDR1/HIN1-like protein 13 [Aegilops tauschii subsp. tauschii]	98.6	_	_	_	_	_	_	_	_	_	_	_	_	_	_	_	m.2169|TraesCS1A03G0312400:68-916(+)	complete	PF03168.10|LEA_2|Late embryogenesis abundant protein|TraesCS1A03G0312400.1|m.2169:119-221
TraesCS1A03G0313200	1000	XP_020176050.1	XP_020176050.1 N-alpha-acetyltransferase MAK3 [Aegilops tauschii subsp. tauschii]	99	sp|O80438|MAK3_ARATH	sp|O80438|MAK3_ARATH N-alpha-acetyltransferase MAK3 OS=Arabidopsis thaliana GN=MAK3 PE=1 SV=1	90.3				COG0456	KOG3139	_	GO:0006474|N-terminal protein amino acid acetylation	GO:0005737|cytoplasm;GO:0031417|NatC complex	GO:0004596|peptide alpha-N-acetyltransferase activity	ko:K00670	NAA30, MAK3		m.2174|TraesCS1A03G0313200:3-680(+)	5prime_partial	PF00583.22|Acetyltransf_1|Acetyltransferase (GNAT) family|TraesCS1A03G0313200.1|m.2174:98-175;PF13508.4|Acetyltransf_7|Acetyltransferase (GNAT) domain|TraesCS1A03G0313200.1|m.2174:98-176;PF13673.4|Acetyltransf_10|Acetyltransferase (GNAT) domain|TraesCS1A03G0313200.1|m.2174:98-180;PF08445.7|FR47|FR47-like protein|TraesCS1A03G0313200.1|m.2174:119-182;PF13302.4|Acetyltransf_3|Acetyltransferase (GNAT…
TraesCS1A03G0313300	1805	BAK05475.1	BAK05475.1 predicted protein [Hordeum vulgare subsp. vulgare]	95.6	sp|Q9FXJ2|GDL7_ARATH	sp|Q9FXJ2|GDL7_ARATH GDSL esterase/lipase At1g28580 OS=Arabidopsis thaliana GN=At1g28580 PE=2 SV=1	58.9	_	_	_	_	_	_	GO:0016042|lipid catabolic process	GO:0005576|extracellular region;GO:0005773|vacuole	GO:0016788|hydrolase activity, acting on ester bonds	ko:K21026	AAE	path:ko00901;path:ko01110	m.2175|TraesCS1A03G0313300:303-1415(+)	complete	PF00657.19|Lipase_GDSL|GDSL-like Lipase/Acylhydrolase|TraesCS1A03G0313300.1|m.2175:32-348
TraesCS1A03G0314000	1539	CFV04391.1	CFV04391.1 GA2ox-A10 [Triticum aestivum]	100	sp|Q9XG83|G2OX_PHACN	sp|Q9XG83|G2OX_PHACN Gibberellin 2-beta-dioxygenase OS=Phaseolus coccineus GN=GA2OX1 PE=2 SV=1	63.6	_	_	_	_	_	_	GO:0009686|gibberellin biosynthetic process		GO:0045543|gibberellin 2-beta-dioxygenase activity;GO:0046872|metal ion binding	ko:K04125	E1.14.11.13	path:ko00904;path:ko01110	m.2181|TraesCS1A03G0314000:113-1174(+)	complete	PF03171.17|2OG-FeII_Oxy|2OG-Fe(II) oxygenase superfamily|TraesCS1A03G0314000.1|m.2181:192-301;PF14226.3|DIOX_N|non-haem dioxygenase in morphine synthesis N-terminal|TraesCS1A03G0314000.1|m.2181:27-132
TraesCS1A03G0321300	1852	XP_020158324.1	XP_020158324.1 U1 small nuclear ribonucleoprotein 70 kDa-like [Aegilops tauschii subsp. tauschii]	96	sp|Q42404|RU17_ARATH	sp|Q42404|RU17_ARATH U1 small nuclear ribonucleoprotein 70 kDa OS=Arabidopsis thaliana GN=RNU1 PE=1 SV=1	81	_	_	_	_	_	_	GO:0000398|mRNA splicing, via spliceosome	GO:0000243|commitment complex;GO:0005634|nucleus;GO:0005685|U1 snRNP;GO:0016607|nuclear speck;GO:0071004|U2-type prespliceosome;GO:0071011|precatalytic spliceosome	GO:0003729|mRNA binding;GO:0030619|U1 snRNA binding	ko:K11093	SNRP70	path:ko03040	m.2206|TraesCS1A03G0321300:1229-1672(+);m.2205|TraesCS1A03G0321300:1-1497(+);m.2208|TraesCS1A03G0321300:908-1207(+)	complete;5prime_partial;complete	PF12220.5|U1snRNP70_N|U1 small nuclear ribonucleoprotein of 70kDa MW N terminal|TraesCS1A03G0321300.1|m.2205:59-147;PF00076.19|RRM_1|RNA recognition motif. (a.k.a. RRM, RBD, or RNP domain)|TraesCS1A03G0321300.1|m.2205:158-227
TraesCS1A03G0324000	1567	XP_020181525.1	XP_020181525.1 uncharacterized protein LOC109767166 [Aegilops tauschii subsp. tauschii]	99.2	sp|O95159|ZFPL1_HUMAN	sp|O95159|ZFPL1_HUMAN Zinc finger protein-like 1 OS=Homo sapiens GN=ZFPL1 PE=1 SV=2	60.6				_	KOG3970	_	GO:0006355|regulation of transcription, DNA-templated;GO:0016192|vesicle-mediated transport	GO:0005634|nucleus;GO:0005794|Golgi apparatus;GO:0016021|integral component of membrane	GO:0003677|DNA binding;GO:0008270|zinc ion binding	_	_	_	m.2217|TraesCS1A03G0324000:1-1242(+)	5prime_partial	_
TraesCS1A03G0324600	2613	XP_020160663.1	XP_020160663.1 DNA replication licensing factor MCM6 [Aegilops tauschii subsp. tauschii]	99.1	sp|Q6F353|MCM6_ORYSJ	sp|Q6F353|MCM6_ORYSJ DNA replication licensing factor MCM6 OS=Oryza sativa subsp. japonica GN=Os05g0235800 PE=3 SV=1	92.3	_	_	_	_	_	_	GO:0006270|DNA replication initiation;GO:0007049|cell cycle	GO:0005634|nucleus;GO:0042555|MCM complex	GO:0003677|DNA binding;GO:0003678|DNA helicase activity;GO:0005524|ATP binding;GO:0046872|metal ion binding	ko:K02542	MCM6	path:ko03030;path:ko04110;path:ko04111;path:ko04113	m.2220|TraesCS1A03G0324600:1-2430(+)	complete	PF00493.20|MCM|MCM2/3/5 family|TraesCS1A03G0324600.1|m.2220:327-649;PF14551.3|MCM_N|MCM N-terminal domain|TraesCS1A03G0324600.1|m.2220:17-130;PF01078.18|Mg_chelatase|Magnesium chelatase, subunit ChlI|TraesCS1A03G0324600.1|m.2220:436-503
TraesCS1A03G0332500	1194	XP_020185584.1	XP_020185584.1 ras-related protein Rab11D-like [Aegilops tauschii subsp. tauschii]	100	sp|Q40522|RB11D_TOBAC	sp|Q40522|RB11D_TOBAC Ras-related protein Rab11D OS=Nicotiana tabacum GN=RAB11D PE=2 SV=1	87.8	_	_	_	_	_	_		GO:0005886|plasma membrane	GO:0003924|GTPase activity;GO:0005525|GTP binding	ko:K07904	RAB11A	path:ko04144;path:ko04961;path:ko04962;path:ko04972	m.2253|TraesCS1A03G0332500:2-808(+)	5prime_partial	PF00071.19|Ras|Ras family|TraesCS1A03G0332500.1|m.2253:64-224;PF08477.10|Roc|Ras of Complex, Roc, domain of DAPkinase|TraesCS1A03G0332500.1|m.2253:64-178;PF00025.18|Arf|ADP-ribosylation factor family|TraesCS1A03G0332500.1|m.2253:59-215;PF01926.20|MMR_HSR1|50S ribosome-binding GTPase|TraesCS1A03G0332500.1|m.2253:64-171
TraesCS1A03G0353100	261	EMS55623.1	EMS55623.1 hypothetical protein TRIUR3_10148 [Triticum urartu]	100	sp|Q2T9V7|PREY_BOVIN	sp|Q2T9V7|PREY_BOVIN Protein preY, mitochondrial OS=Bos taurus GN=PREY PE=3 SV=1	77.2	_	_	_	_	_	_		GO:0005739|mitochondrion	_	_	_	_	_	_	_
TraesCS1A03G0353900	1263	XP_020148863.1	XP_020148863.1 probable NAD(P)H dehydrogenase (quinone) FQR1-like 1 [Aegilops tauschii subsp. tauschii]	98.2	sp|O23207|FQRL2_ARATH	sp|O23207|FQRL2_ARATH Probable NAD(P)H dehydrogenase (quinone) FQR1-like 2 OS=Arabidopsis thaliana GN=At4g36750 PE=1 SV=1	85.6				COG0655	KOG3135	_		GO:0005737|cytoplasm;GO:0005886|plasma membrane	GO:0003955|NAD(P)H dehydrogenase (quinone) activity;GO:0010181|FMN binding	ko:K03809	wrbA	path:ko00130;path:ko01110	m.2372|TraesCS1A03G0353900:138-899(+)	complete	PF03358.12|FMN_red|NADPH-dependent FMN reductase|TraesCS1A03G0353900.1|m.2372:67-194;PF02525.14|Flavodoxin_2|Flavodoxin-like fold|TraesCS1A03G0353900.1|m.2372:66-186
TraesCS1A03G0355000	3257	XP_020149252.1	XP_020149252.1 F-box/LRR-repeat protein 15 [Aegilops tauschii subsp. tauschii]	99	sp|Q9SMY8|FBL15_ARATH	sp|Q9SMY8|FBL15_ARATH F-box/LRR-repeat protein 15 OS=Arabidopsis thaliana GN=FBL15 PE=2 SV=2	62.9				_	KOG1947	_	GO:0010252|auxin homeostasis;GO:1905393|plant organ formation	_	_	_	_	_	m.2373|TraesCS1A03G0355000:375-3257(+)	3prime_partial	PF12937.4|F-box-like|F-box-like|TraesCS1A03G0355000.1|m.2373:222-260;PF00646.30|F-box|F-box domain|TraesCS1A03G0355000.1|m.2373:219-258
TraesCS1A03G0357800	1473	BAJ95267.1	BAJ95267.1 predicted protein [Hordeum vulgare subsp. vulgare]	91.2	sp|Q84JL3|SINA3_ARATH	sp|Q84JL3|SINA3_ARATH E3 ubiquitin-protein ligase SINAT3 OS=Arabidopsis thaliana GN=SINAT3 PE=1 SV=1	94.1	_	_	_	_	_	_	GO:0006511|ubiquitin-dependent protein catabolic process;GO:0007275|multicellular organism development	GO:0005634|nucleus	GO:0008270|zinc ion binding;GO:0061630|ubiquitin protein ligase activity	ko:K08742	SIAH2		m.2375|TraesCS1A03G0357800:2-1213(+)	5prime_partial	PF03145.13|Sina|Seven in absentia protein family|TraesCS1A03G0357800.2|m.2375:184-383
TraesCS1A03G0362200	1921	XP_020199731.1	XP_020199731.1 RING finger and transmembrane domain-containing protein 1-like [Aegilops tauschii subsp. tauschii]	97.1	sp|Q96EX2|RNFT2_HUMAN	sp|Q96EX2|RNFT2_HUMAN RING finger and transmembrane domain-containing protein 2 OS=Homo sapiens GN=RNFT2 PE=2 SV=2	55.1				_	KOG0802;KOG4638	_		GO:0016021|integral component of membrane	GO:0046872|metal ion binding	_	_	_	m.2409|TraesCS1A03G0362200:2-1462(+)	5prime_partial	PF13639.3|zf-RING_2|Ring finger domain|TraesCS1A03G0362200.1|m.2409:423-463;PF13920.3|zf-C3HC4_3|Zinc finger, C3HC4 type (RING finger)|TraesCS1A03G0362200.1|m.2409:423-466;PF00097.22|zf-C3HC4|Zinc finger, C3HC4 type (RING finger)|TraesCS1A03G0362200.1|m.2409:425-462;PF13923.3|zf-C3HC4_2|Zinc finger, C3HC4 type (RING finger)|TraesCS1A03G0362200.1|m.2409:424-462;PF14447.3|Prok-RING_4|Prokaryotic RI…
TraesCS1A03G0363800	1410	EMS54049.1	EMS54049.1 hypothetical protein TRIUR3_29725 [Triticum urartu]	100	sp|Q9C5W7|TOM2A_ARATH	sp|Q9C5W7|TOM2A_ARATH Tobamovirus multiplication protein 2A OS=Arabidopsis thaliana GN=TOM2A PE=1 SV=1	73.2				_	_	NOG289719	GO:0046786|viral replication complex formation and maintenance	GO:0005773|vacuole;GO:0005794|Golgi apparatus;GO:0009506|plasmodesma;GO:0009705|plant-type vacuole membrane;GO:0016020|membrane;GO:0016021|integral component of membrane	GO:0043621|protein self-association	_	_	_	m.2413|TraesCS1A03G0363800:196-1053(+)	complete	PF00335.17|Tetraspannin|Tetraspanin family|TraesCS1A03G0363800.2|m.2413:9-141
TraesCS1A03G0369600	6838	EMS53246.1	EMS53246.1 hypothetical protein TRIUR3_09113 [Triticum urartu]	95.2	sp|F4HZB5|NET1D_ARATH	sp|F4HZB5|NET1D_ARATH Protein NETWORKED 1D OS=Arabidopsis thaliana GN=NET1D PE=3 SV=1	61.5	_	_	_	_	_	_		GO:0005886|plasma membrane	GO:0003779|actin binding	_	_	_	m.2435|TraesCS1A03G0369600:428-6565(+)	complete	PF07765.9|KIP1|KIP1-like protein|TraesCS1A03G0369600.1|m.2435:13-86
TraesCS1A03G0370700	1668	BAJ87277.1	BAJ87277.1 predicted protein [Hordeum vulgare subsp. vulgare]	99.1	sp|P26360|ATPG3_IPOBA	sp|P26360|ATPG3_IPOBA ATP synthase subunit gamma, mitochondrial OS=Ipomoea batatas GN=ATPC PE=1 SV=2	88.7				COG0224	KOG1531	_	GO:0015986|ATP synthesis coupled proton transport	GO:0005743|mitochondrial inner membrane;GO:0045261|proton-transporting ATP synthase complex, catalytic core F(1)	GO:0046933|proton-transporting ATP synthase activity, rotational mechanism	ko:K02136	ATPeF1G, ATP5C1, ATP3	path:ko00190;path:ko01100;path:ko05010;path:ko05012;path:ko05016	m.2458|TraesCS1A03G0370700:159-1139(+)	complete	PF00231.16|ATP-synt|ATP synthase|TraesCS1A03G0370700.1|m.2458:49-324
TraesCS1A03G0371500	1394	XP_020173472.1	XP_020173472.1 probable prolyl 4-hydroxylase 7 [Aegilops tauschii subsp. tauschii]	99.7	sp|Q8L970|P4H7_ARATH	sp|Q8L970|P4H7_ARATH Probable prolyl 4-hydroxylase 7 OS=Arabidopsis thaliana GN=P4H7 PE=2 SV=1	84				_	KOG1591	_		GO:0005789|endoplasmic reticulum membrane;GO:0016021|integral component of membrane	GO:0004656|procollagen-proline 4-dioxygenase activity;GO:0005506|iron ion binding;GO:0031418|L-ascorbic acid binding	ko:K00472	P4HA	path:ko00330;path:ko01100	m.2463|TraesCS1A03G0371500:137-1027(+)	complete	PF13640.3|2OG-FeII_Oxy_3|2OG-Fe(II) oxygenase superfamily|TraesCS1A03G0371500.1|m.2463:124-240;PF03171.17|2OG-FeII_Oxy|2OG-Fe(II) oxygenase superfamily|TraesCS1A03G0371500.1|m.2463:121-240
TraesCS1A03G0374600	1495	AGS38338.1	AGS38338.1 putative stripe rust resistance protein [Triticum aestivum]	85.9	sp|Q9SJL2|HIP5_ARATH	sp|Q9SJL2|HIP5_ARATH Heavy metal-associated isoprenylated plant protein 5 OS=Arabidopsis thaliana GN=HIPP05 PE=1 SV=2	43.6				_	KOG1603	_	GO:0030001|metal ion transport;GO:0046916|cellular transition metal ion homeostasis	GO:0005737|cytoplasm	GO:0005507|copper ion binding;GO:0046914|transition metal ion binding	_	_	_	m.2482|TraesCS1A03G0374600:2-1177(+)	5prime_partial	PF00403.23|HMA|Heavy-metal-associated domain|TraesCS1A03G0374600.2|m.2482:66-118;PF00403.23|HMA|Heavy-metal-associated domain|TraesCS1A03G0374600.2|m.2482:208-251
TraesCS1A03G0380000	2063	XP_020177802.1	XP_020177802.1 protein GDAP2 homolog isoform X1 [Aegilops tauschii subsp. tauschii]	98.1	sp|A7T167|GDAP2_NEMVE	sp|A7T167|GDAP2_NEMVE Protein GDAP2 homolog OS=Nematostella vectensis GN=gdap2 PE=3 SV=1	51.7				COG2110	KOG2633	_	_	_	_	_	_	_	m.2523|TraesCS1A03G0380000:86-1840(+)	complete	PF13716.3|CRAL_TRIO_2|Divergent CRAL/TRIO domain|TraesCS1A03G0380000.2|m.2523:429-561;PF01661.18|Macro|Macro domain|TraesCS1A03G0380000.2|m.2523:122-234;PF00650.17|CRAL_TRIO|CRAL/TRIO domain|TraesCS1A03G0380000.2|m.2523:413-550
TraesCS1A03G0385200	1736	XP_020151823.1	XP_020151823.1 E3 ubiquitin-protein ligase MIEL1-like [Aegilops tauschii subsp. tauschii]	85.7	sp|Q9FFB6|ZFP34_ARATH	sp|Q9FFB6|ZFP34_ARATH E3 ubiquitin-protein ligase RZFP34 OS=Arabidopsis thaliana GN=RZPF34 PE=1 SV=1	77.7	_	_	_	_	_	_	GO:0016567|protein ubiquitination;GO:1902456|regulation of stomatal opening	GO:0005634|nucleus;GO:0005783|endoplasmic reticulum	GO:0008270|zinc ion binding;GO:0016740|transferase activity	ko:K10144	RCHY1, PIRH2	path:ko04115;path:ko04120;path:ko05162	m.2571|TraesCS1A03G0385200:342-1166(+)	complete	PF14599.3|zinc_ribbon_6|Zinc-ribbon|TraesCS1A03G0385200.2|m.2571:193-260;PF05495.9|zf-CHY|CHY zinc finger|TraesCS1A03G0385200.2|m.2571:10-91;PF13445.3|zf-RING_UBOX|RING-type zinc-finger|TraesCS1A03G0385200.2|m.2571:146-186
TraesCS1A03G0391500	1885	EMS53264.1	EMS53264.1 Cysteinyl-tRNA synthetase [Triticum urartu]	83.6	sp|A0A1D6LAG9|CPS1_MAIZE	sp|A0A1D6LAG9|CPS1_MAIZE Cysteine--tRNA ligase CPS1, chloroplastic/mitochondrial OS=Zea mays GN=CPS1 PE=2 SV=1	70	_	_	_	_	_	_	GO:0006417|regulation of translation;GO:0006423|cysteinyl-tRNA aminoacylation	GO:0005739|mitochondrion;GO:0009507|chloroplast	GO:0004817|cysteine-tRNA ligase activity;GO:0005524|ATP binding;GO:0046872|metal ion binding	ko:K01883	CARS, cysS	path:ko00970	m.2607|TraesCS1A03G0391500:19-1626(+)	complete	PF01406.16|tRNA-synt_1e|tRNA synthetases class I (C) catalytic domain|TraesCS1A03G0391500.1|m.2607:25-320;PF09334.8|tRNA-synt_1g|tRNA synthetases class I (M)|TraesCS1A03G0391500.1|m.2607:46-155;PF00133.19|tRNA-synt_1|tRNA synthetases class I (I, L, M and V)|TraesCS1A03G0391500.1|m.2607:229-314
TraesCS1A03G0396400	940	XP_020163978.1	XP_020163978.1 60S ribosomal protein L21-1 [Aegilops tauschii subsp. tauschii]	99.4	sp|Q43291|RL211_ARATH	sp|Q43291|RL211_ARATH 60S ribosomal protein L21-1 OS=Arabidopsis thaliana GN=RPL21A PE=2 SV=2	95.1	_	_	_	_	_	_	GO:0006412|translation	GO:0005730|nucleolus;GO:0009507|chloroplast;GO:0022625|cytosolic large ribosomal subunit;GO:0022626|cytosolic ribosome	GO:0003735|structural constituent of ribosome	ko:K02889	RP-L21e, RPL21	path:ko03010	m.2630|TraesCS1A03G0396400:115-609(+)	complete	PF01157.15|Ribosomal_L21e|Ribosomal protein L21e|TraesCS1A03G0396400.1|m.2630:5-99
TraesCS1A03G0398000	1091	XP_020166006.1	XP_020166006.1 uncharacterized protein LOC109751533 [Aegilops tauschii subsp. tauschii]	100	sp|Q9UTK2|RM19_SCHPO	sp|Q9UTK2|RM19_SCHPO 54S ribosomal protein L19, mitochondrial OS=Schizosaccharomyces pombe (strain 972 / ATCC 24843) GN=mrpl19 PE=3 SV=1	65.2	_	_	_	_	_	_	GO:0000027|ribosomal large subunit assembly;GO:0006412|translation;GO:0032543|mitochondrial translation	GO:0005737|cytoplasm;GO:0005762|mitochondrial large ribosomal subunit	GO:0003735|structural constituent of ribosome;GO:0019843|rRNA binding	ko:K02867	RP-L11, MRPL11, rplK	path:ko03010	m.2650|TraesCS1A03G0398000:125-589(+)	complete	PF00298.16|Ribosomal_L11|Ribosomal protein L11, RNA binding domain|TraesCS1A03G0398000.1|m.2650:80-150;PF03946.11|Ribosomal_L11_N|Ribosomal protein L11, N-terminal domain|TraesCS1A03G0398000.1|m.2650:17-75
TraesCS1A03G0400700	645	EOA31608.1	EOA31608.1 hypothetical protein CARUB_v10014805mg, partial [Capsella rubella]	93.2	sp|P49690|RL23_ARATH	sp|P49690|RL23_ARATH 60S ribosomal protein L23 OS=Arabidopsis thaliana GN=RPL23A PE=2 SV=3	100	_	_	_	_	_	_	GO:0006412|translation	GO:0005730|nucleolus;GO:0022625|cytosolic large ribosomal subunit	GO:0003735|structural constituent of ribosome;GO:0070180|large ribosomal subunit rRNA binding	ko:K02894	RP-L23e, RPL23	path:ko03010	m.2657|TraesCS1A03G0400700:2-478(+)	5prime_partial	PF00238.16|Ribosomal_L14|Ribosomal protein L14p/L23e|TraesCS1A03G0400700.1|m.2657:40-158
TraesCS1A03G0402200	3528	XP_020198383.1	XP_020198383.1 cellulose synthase A catalytic subunit 7 [UDP-forming] [Aegilops tauschii subsp. tauschii]	99.3	sp|Q9AV71|CESA7_ORYSJ	sp|Q9AV71|CESA7_ORYSJ Cellulose synthase A catalytic subunit 7 [UDP-forming] OS=Oryza sativa subsp. japonica GN=CESA7 PE=2 SV=1	94.7	_	_	_	_	_	_	GO:0009833|plant-type primary cell wall biogenesis;GO:0009834|plant-type secondary cell wall biogenesis;GO:0030244|cellulose biosynthetic process;GO:0071555|cell wall organization	GO:0005794|Golgi apparatus;GO:0005886|plasma membrane;GO:0016021|integral component of membrane	GO:0016759|cellulose synthase activity;GO:0016760|cellulose synthase (UDP-forming) activity;GO:0046872|metal ion binding	ko:K10999	CESA		m.2670|TraesCS1A03G0402200:2-3232(+)	5prime_partial	PF03552.11|Cellulose_synt|Cellulose synthase|TraesCS1A03G0402200.1|m.2670:317-1067;PF14569.3|zf-UDP|Zinc-binding RING-finger|TraesCS1A03G0402200.1|m.2670:41-112;PF13632.3|Glyco_trans_2_3|Glycosyl transferase family group 2|TraesCS1A03G0402200.1|m.2670:766-899
TraesCS1A03G0402900	4592	XP_020186678.1	XP_020186678.1 probable leucine-rich repeat receptor-like protein kinase At1g35710 [Aegilops tauschii subsp. tauschii]	99	sp|Q9LP24|Y1571_ARATH	sp|Q9LP24|Y1571_ARATH Probable leucine-rich repeat receptor-like protein kinase At1g35710 OS=Arabidopsis thaliana GN=At1g35710 PE=2 SV=1	72.5	_	_	_	_	_	_		GO:0016021|integral component of membrane	GO:0004674|protein serine/threonine kinase activity;GO:0005524|ATP binding	_	_	_	m.2679|TraesCS1A03G0402900:2-943(+);m.2678|TraesCS1A03G0402900:3-3773(+)	5prime_partial;5prime_partial	PF13855.3|LRR_8|Leucine rich repeat|TraesCS1A03G0402900.1|m.2678:665-724;PF13855.3|LRR_8|Leucine rich repeat|TraesCS1A03G0402900.1|m.2678:789-845;PF00069.22|Pkinase|Protein kinase domain|TraesCS1A03G0402900.1|m.2678:965-1229;PF07714.14|Pkinase_Tyr|Protein tyrosine kinase|TraesCS1A03G0402900.1|m.2678:966-1230;PF00560.30|LRR_1|Leucine Rich Repeat|TraesCS1A03G0402900.1|m.2678:473-495;PF00560.30|LRR_…
TraesCS1A03G0403400	1783	EMS46943.1	EMS46943.1 Receptor-like protein 12 [Triticum urartu]	86	_	_	_	_	_	_	_	_	_	_	_	_	_	_	_	m.2683|TraesCS1A03G0403400:2-1393(+)	5prime_partial	PF13855.3|LRR_8|Leucine rich repeat|TraesCS1A03G0403400.1|m.2683:74-115;PF13855.3|LRR_8|Leucine rich repeat|TraesCS1A03G0403400.1|m.2683:178-229;PF00560.30|LRR_1|Leucine Rich Repeat|TraesCS1A03G0403400.1|m.2683:81-103;PF00560.30|LRR_1|Leucine Rich Repeat|TraesCS1A03G0403400.1|m.2683:203-225;PF00560.30|LRR_1|Leucine Rich Repeat|TraesCS1A03G0403400.1|m.2683:292-310;PF00560.30|LRR_1|Leucine Rich Rep…
TraesCS1A03G0404300	1968	XP_020174077.1	XP_020174077.1 protein NRT1/ PTR FAMILY 5.2-like [Aegilops tauschii subsp. tauschii]	98.9	sp|Q9FNL7|PTR3_ARATH	sp|Q9FNL7|PTR3_ARATH Protein NRT1/ PTR FAMILY 5.2 OS=Arabidopsis thaliana GN=NPF5.2 PE=2 SV=1	79.6	_	_	_	_	_	_	GO:0009611|response to wounding;GO:0009737|response to abscisic acid;GO:0009751|response to salicylic acid;GO:0009753|response to jasmonic acid;GO:0042538|hyperosmotic salinity response;GO:0042742|defense response to bacterium;GO:0042938|dipeptide transport;GO:0042939|tripeptide transport;GO:0043201|response to leucine;GO:0080052|response to histidine;GO:0080053|response to phenylalanine	GO:0016021|integral component of membrane	GO:0042937|tripeptide transmembrane transporter activity	_	_	_	m.2688|TraesCS1A03G0404300:70-1899(+);m.2689|TraesCS1A03G0404300:3-986(+)	complete;5prime_partial	PF00854.18|PTR2|POT family|TraesCS1A03G0404300.1|m.2688:105-538
TraesCS1A03G0405700	1132	EMS58601.1	EMS58601.1 Cyanate hydratase [Triticum urartu]	80	sp|B6TTW1|CYNS_MAIZE	sp|B6TTW1|CYNS_MAIZE Cyanate hydratase OS=Zea mays GN=CYN PE=2 SV=1	89.8	_	_	_	_	_	_	GO:0009440|cyanate catabolic process;GO:0009651|response to salt stress	GO:0005829|cytosol	GO:0003677|DNA binding;GO:0008824|cyanate hydratase activity;GO:0042802|identical protein binding	ko:K01725	cynS	path:ko00910	m.2700|TraesCS1A03G0405700:334-837(+)	complete	PF02560.11|Cyanate_lyase|Cyanate lyase C-terminal domain|TraesCS1A03G0405700.2|m.2700:85-151
TraesCS1A03G0407300	1857	XP_020173184.1	XP_020173184.1 uncharacterized protein KIAA0754-like [Aegilops tauschii subsp. tauschii]	88	sp|Q6ICB0|DESI1_HUMAN	sp|Q6ICB0|DESI1_HUMAN Desumoylating isopeptidase 1 OS=Homo sapiens GN=DESI1 PE=1 SV=1	62	_	_	_	_	_	_		GO:0005634|nucleus;GO:0005737|cytoplasm	GO:0008233|peptidase activity;GO:0042802|identical protein binding	_	_	_	m.2707|TraesCS1A03G0407300:430-1704(+)	complete	PF05903.11|Peptidase_C97|PPPDE putative peptidase domain|TraesCS1A03G0407300.1|m.2707:31-169
TraesCS1A03G0412400	1029	XP_020148147.1	XP_020148147.1 vacuolar protein sorting-associated protein 2 homolog 3 [Aegilops tauschii subsp. tauschii]	88.7	sp|Q0WTY4|VPS2B_ARATH	sp|Q0WTY4|VPS2B_ARATH Vacuolar protein sorting-associated protein 2 homolog 2 OS=Arabidopsis thaliana GN=VPS2.2 PE=1 SV=2	80	_	_	_	_	_	_	GO:0007034|vacuolar transport;GO:0015031|protein transport	GO:0000815|ESCRT III complex	_	ko:K12192	CHMP2B	path:ko04144	m.2758|TraesCS1A03G0412400:142-780(+)	complete	PF03357.18|Snf7|Snf7|TraesCS1A03G0412400.1|m.2758:17-184
TraesCS1A03G0413900	2889	BAJ85786.1	BAJ85786.1 predicted protein [Hordeum vulgare subsp. vulgare]	99.7	sp|Q940J9|PMT8_ARATH	sp|Q940J9|PMT8_ARATH Probable methyltransferase PMT8 OS=Arabidopsis thaliana GN=At1g04430 PE=2 SV=1	83.3	_	_	_	_	_	_	GO:0032259|methylation	GO:0000139|Golgi membrane;GO:0005737|cytoplasm;GO:0005768|endosome;GO:0005774|vacuolar membrane;GO:0005794|Golgi apparatus;GO:0005802|trans-Golgi network;GO:0016021|integral component of membrane	GO:0008757|S-adenosylmethionine-dependent methyltransferase activity	_	_	_	m.2768|TraesCS1A03G0413900:577-2427(+)	complete	PF03141.13|Methyltransf_29|Putative S-adenosyl-L-methionine-dependent methyltransferase|TraesCS1A03G0413900.1|m.2768:92-603;PF08241.9|Methyltransf_11|Methyltransferase domain|TraesCS1A03G0413900.1|m.2768:219-313
TraesCS1A03G0414800	3620	XP_020162795.1	XP_020162795.1 transportin MOS14 [Aegilops tauschii subsp. tauschii]	99.6	sp|Q8GUL2|MOS14_ARATH	sp|Q8GUL2|MOS14_ARATH Transportin MOS14 OS=Arabidopsis thaliana GN=MOS14 PE=1 SV=1	76.3	_	_	_	_	_	_	GO:0006606|protein import into nucleus;GO:0043484|regulation of RNA splicing	GO:0005634|nucleus;GO:0005737|cytoplasm;GO:0031965|nuclear membrane	GO:0008139|nuclear localization sequence binding;GO:0008536|Ran GTPase binding	ko:K15436	TRPO3, MTR10		m.2774|TraesCS1A03G0414800:2-3205(+)	5prime_partial	PF08389.9|Xpo1|Exportin 1-like protein|TraesCS1A03G0414800.2|m.2774:203-347;PF03810.16|IBN_N|Importin-beta N-terminal domain|TraesCS1A03G0414800.2|m.2774:131-184
TraesCS1A03G0416600	987	AAT64932.1	AAT64932.1 cytosolic malate dehydrogenase [Triticum aestivum]	100	sp|Q08062|MDHC_MAIZE	sp|Q08062|MDHC_MAIZE Malate dehydrogenase, cytoplasmic OS=Zea mays PE=1 SV=2	96.2	_	_	_	_	_	_	GO:0005975|carbohydrate metabolic process;GO:0006099|tricarboxylic acid cycle;GO:0006108|malate metabolic process	GO:0005886|plasma membrane	GO:0030060|L-malate dehydrogenase activity	ko:K00025	MDH1	path:ko00020;path:ko00270;path:ko00620;path:ko00630;path:ko00710;path:ko01100;path:ko01110;path:ko01120;path:ko01130;path:ko01200;path:ko04964	m.2785|TraesCS1A03G0416600:1-987(+)	complete	PF02866.15|Ldh_1_C|lactate/malate dehydrogenase, alpha/beta C-terminal domain|TraesCS1A03G0416600.1|m.2785:153-321;PF00056.20|Ldh_1_N|lactate/malate dehydrogenase, NAD binding domain|TraesCS1A03G0416600.1|m.2785:12-149
TraesCS1A03G0419600	1631	XP_020185595.1	XP_020185595.1 uncharacterized membrane protein At1g06890-like [Aegilops tauschii subsp. tauschii]	99.7	sp|F4IHS9|UXT1_ARATH	sp|F4IHS9|UXT1_ARATH UDP-xylose transporter 1 OS=Arabidopsis thaliana GN=UXT1 PE=1 SV=1	79.5	_	_	_	_	_	_	GO:0008643|carbohydrate transport;GO:0015790|UDP-xylose transmembrane transport	GO:0000139|Golgi membrane;GO:0005783|endoplasmic reticulum;GO:0005789|endoplasmic reticulum membrane;GO:0005794|Golgi apparatus;GO:0016021|integral component of membrane	GO:0005464|UDP-xylose transmembrane transporter activity;GO:0015297|antiporter activity	ko:K15285	SLC35E3		m.2800|TraesCS1A03G0419600:264-1343(+)	complete	PF03151.13|TPT|Triose-phosphate Transporter family|TraesCS1A03G0419600.1|m.2800:21-295
TraesCS1A03G0427800	670	BAJ90561.1	BAJ90561.1 predicted protein, partial [Hordeum vulgare subsp. vulgare]	90.5	_	_	_	_	_	_	_	_	_	_	_	_	_	_	_	_	_	_
TraesCS1A03G0428400	3269	XP_020186679.1	XP_020186679.1 coatomer subunit gamma-2 [Aegilops tauschii subsp. tauschii]	99.9	sp|Q6Z382|COPG2_ORYSJ	sp|Q6Z382|COPG2_ORYSJ Coatomer subunit gamma-2 OS=Oryza sativa subsp. japonica GN=Os07g0201100 PE=2 SV=1	92.2	_	_	_	_	_	_	GO:0006886|intracellular protein transport;GO:0016192|vesicle-mediated transport	GO:0000139|Golgi membrane;GO:0030126|COPI vesicle coat	GO:0005198|structural molecule activity	ko:K17267	COPG		m.2833|TraesCS1A03G0428400:283-2952(+)	complete	PF01602.17|Adaptin_N|Adaptin N terminal region|TraesCS1A03G0428400.1|m.2833:31-542;PF08752.7|COP-gamma_platf|Coatomer gamma subunit appendage platform subdomain|TraesCS1A03G0428400.1|m.2833:624-769;PF16381.2|Coatomer_g_Cpla|Coatomer subunit gamma-1 C-terminal appendage platform|TraesCS1A03G0428400.1|m.2833:772-886;PF12717.4|Cnd1|non-SMC mitotic condensation complex subunit 1|TraesCS1A03G0428400.1…
TraesCS1A03G0429000	432	EMS65249.1	EMS65249.1 40S ribosomal protein S17-4 [Triticum urartu]	100	sp|Q9LZ17|RS174_ARATH	sp|Q9LZ17|RS174_ARATH 40S ribosomal protein S17-4 OS=Arabidopsis thaliana GN=RPS17D PE=2 SV=3	85.9	_	_	_	_	_	_	GO:0000028|ribosomal small subunit assembly;GO:0006412|translation	GO:0022627|cytosolic small ribosomal subunit	GO:0003729|mRNA binding;GO:0003735|structural constituent of ribosome	ko:K02962	RP-S17e, RPS17	path:ko03010	m.2844|TraesCS1A03G0429000:1-432(+)	complete	PF00833.15|Ribosomal_S17e|Ribosomal S17|TraesCS1A03G0429000.1|m.2844:1-117
TraesCS1A03G0429500	729	XP_020174164.1	XP_020174164.1 basic transcription factor 3-like [Aegilops tauschii subsp. tauschii]	91	sp|Q9CAT7|BTF3L_ARATH	sp|Q9CAT7|BTF3L_ARATH Nascent polypeptide-associated complex subunit beta OS=Arabidopsis thaliana GN=At1g73230 PE=2 SV=1	81.6	_	_	_	_	_	_	GO:0006351|transcription, DNA-templated;GO:0006355|regulation of transcription, DNA-templated;GO:0009651|response to salt stress	_	_	ko:K01527	EGD1, BTF3	path:ko04214	m.2848|TraesCS1A03G0429500:1-510(+)	complete	PF01849.15|NAC|NAC domain|TraesCS1A03G0429500.1|m.2848:38-93
TraesCS1A03G0435700	940	XP_020166405.1	XP_020166405.1 uncharacterized protein LOC109751961 [Aegilops tauschii subsp. tauschii]	100	sp|P54168|YPGQ_BACSU	sp|P54168|YPGQ_BACSU Uncharacterized protein YpgQ OS=Bacillus subtilis (strain 168) GN=ypgQ PE=4 SV=1	51.9	_	_	_	_	_	_	_	_	_	ko:K06950	K06950		m.2894|TraesCS1A03G0435700:2-745(+)	5prime_partial	PF01966.19|HD|HD domain|TraesCS1A03G0435700.1|m.2894:51-156
TraesCS1A03G0438500	1630	XP_020180070.1	XP_020180070.1 E3 ubiquitin-protein ligase RING1-like [Aegilops tauschii subsp. tauschii]	100	sp|P0CH30|RING1_GOSHI	sp|P0CH30|RING1_GOSHI E3 ubiquitin-protein ligase RING1 OS=Gossypium hirsutum GN=RING1 PE=1 SV=1	48.8	_	_	_	_	_	_	GO:0090378|seed trichome elongation		GO:0004842|ubiquitin-protein transferase activity;GO:0046872|metal ion binding	ko:K11982	RNF115_126		m.2920|TraesCS1A03G0438500:134-1246(+)	complete	PF13639.3|zf-RING_2|Ring finger domain|TraesCS1A03G0438500.1|m.2920:229-271;PF14369.3|zinc_ribbon_9|zinc-ribbon|TraesCS1A03G0438500.1|m.2920:16-50;PF17123.2|zf-RING_11|RING-like zinc finger|TraesCS1A03G0438500.1|m.2920:229-257;PF13923.3|zf-C3HC4_2|Zinc finger, C3HC4 type (RING finger)|TraesCS1A03G0438500.1|m.2920:229-270;PF13445.3|zf-RING_UBOX|RING-type zinc-finger|TraesCS1A03G0438500.1|m.2920:23…
TraesCS1A03G0447700	1561	XP_020155600.1	XP_020155600.1 alpha-galactosidase-like [Aegilops tauschii subsp. tauschii]	99.5	sp|Q9FXT4|AGAL_ORYSJ	sp|Q9FXT4|AGAL_ORYSJ Alpha-galactosidase OS=Oryza sativa subsp. japonica GN=Os10g0493600 PE=1 SV=1	84.4	_	_	_	_	_	_	GO:0005975|carbohydrate metabolic process;GO:0009620|response to fungus;GO:0009911|positive regulation of flower development;GO:0009965|leaf morphogenesis	GO:0009505|plant-type cell wall;GO:0048046|apoplast	GO:0052692|raffinose alpha-galactosidase activity	ko:K07407	E3.2.1.22B, galA, rafA	path:ko00052;path:ko00561;path:ko00600;path:ko00603	m.2971|TraesCS1A03G0447700:3-1319(+)	5prime_partial	PF16499.2|Melibiase_2|Alpha galactosidase A|TraesCS1A03G0447700.2|m.2971:83-390;PF02065.15|Melibiase|Melibiase|TraesCS1A03G0447700.2|m.2971:89-169
TraesCS1A03G0451400	1071	XP_020161391.1	XP_020161391.1 uncharacterized protein LOC109746693 [Aegilops tauschii subsp. tauschii]	98.7	sp|C0HJG8|BSP_BOSSE	sp|C0HJG8|BSP_BOSSE Basic secretory protease (Fragments) OS=Boswellia serrata PE=1 SV=1	58.6	_	_	_	_	_	_			GO:0008237|metallopeptidase activity;GO:0046872|metal ion binding	_	_	_	m.3005|TraesCS1A03G0451400:59-736(+)	complete	PF04450.9|BSP|Peptidase of plants and bacteria|TraesCS1A03G0451400.1|m.3005:22-219
TraesCS1A03G0451800	5318	XP_020161381.1	XP_020161381.1 myosin-8-like isoform X1 [Aegilops tauschii subsp. tauschii]	97.7	sp|F4I460|MYO8_ARATH	sp|F4I460|MYO8_ARATH Myosin-8 OS=Arabidopsis thaliana GN=XI-B PE=3 SV=1	79.4				COG5022	KOG0160	_	GO:0030048|actin filament-based movement	GO:0005737|cytoplasm;GO:0016459|myosin complex	GO:0003774|motor activity;GO:0003779|actin binding;GO:0005516|calmodulin binding;GO:0005524|ATP binding	ko:K10357	MYO5		m.3007|TraesCS1A03G0451800:357-4889(+)	complete	PF00063.18|Myosin_head|Myosin head (motor domain)|TraesCS1A03G0451800.2|m.3007:64-722;PF01843.16|DIL|DIL domain|TraesCS1A03G0451800.2|m.3007:1330-1434;PF00612.24|IQ|IQ calmodulin-binding motif|TraesCS1A03G0451800.2|m.3007:740-757;PF00612.24|IQ|IQ calmodulin-binding motif|TraesCS1A03G0451800.2|m.3007:762-780;PF00612.24|IQ|IQ calmodulin-binding motif|TraesCS1A03G0451800.2|m.3007:787-806;PF00612.24|…
TraesCS1A03G0452600	566	XP_020183288.1	XP_020183288.1 reactive oxygen species modulator 1 [Aegilops tauschii subsp. tauschii]	100	_	_	_				_	KOG4096	_	_	_	_	_	_	_	_	_	_
TraesCS1A03G0455700	2063	BAJ93227.1	BAJ93227.1 predicted protein [Hordeum vulgare subsp. vulgare]	95.5	sp|Q0IWL9|GRS11_ORYSJ	sp|Q0IWL9|GRS11_ORYSJ Monothiol glutaredoxin-S11 OS=Oryza sativa subsp. japonica GN=GRXS11 PE=2 SV=2	91.8				COG0278	KOG0911	_	GO:0045454|cell redox homeostasis	GO:0005737|cytoplasm	GO:0009055|electron transfer activity;GO:0015035|protein disulfide oxidoreductase activity;GO:0046872|metal ion binding;GO:0051537|2 iron, 2 sulfur cluster binding	_	_	_	m.3043|TraesCS1A03G0455700:1-1689(+)	5prime_partial	PF00462.21|Glutaredoxin|Glutaredoxin|TraesCS1A03G0455700.1|m.3043:237-300;PF00462.21|Glutaredoxin|Glutaredoxin|TraesCS1A03G0455700.1|m.3043:370-434;PF00462.21|Glutaredoxin|Glutaredoxin|TraesCS1A03G0455700.1|m.3043:477-539;PF00085.17|Thioredoxin|Thioredoxin|TraesCS1A03G0455700.1|m.3043:97-180
TraesCS1A03G0455900	1024	XP_020187978.1	XP_020187978.1 uncharacterized protein LOC109773679 [Aegilops tauschii subsp. tauschii]	98.9	sp|P62659|RS18_THET2	sp|P62659|RS18_THET2 30S ribosomal protein S18 OS=Thermus thermophilus (strain HB27 / ATCC BAA-163 / DSM 7039) GN=rpsR PE=1 SV=2	59.2	_	_	_	_	_	_	GO:0006412|translation	GO:0005840|ribosome	GO:0003735|structural constituent of ribosome;GO:0019843|rRNA binding	_	_	_	m.3049|TraesCS1A03G0455900:3-908(+)	5prime_partial	PF01084.17|Ribosomal_S18|Ribosomal protein S18|TraesCS1A03G0455900.1|m.3049:201-249
TraesCS1A03G0459700	1386	XP_020180170.1	XP_020180170.1 microtubule-associated protein RP/EB family member 1C [Aegilops tauschii subsp. tauschii]	98.8	sp|Q9FGQ6|EB1C_ARATH	sp|Q9FGQ6|EB1C_ARATH Microtubule-associated protein RP/EB family member 1C OS=Arabidopsis thaliana GN=EB1C PE=1 SV=1	59.5	_	_	_	_	_	_	GO:0007049|cell cycle;GO:0009652|thigmotropism;GO:0030865|cortical cytoskeleton organization;GO:0051301|cell division	GO:0005618|cell wall;GO:0005634|nucleus;GO:0005730|nucleolus;GO:0005819|spindle;GO:0005874|microtubule;GO:0009524|phragmoplast	GO:0008017|microtubule binding	ko:K10436	MAPRE		m.3072|TraesCS1A03G0459700:2-1150(+)	5prime_partial	PF03271.14|EB1|EB1-like C-terminal motif|TraesCS1A03G0459700.1|m.3072:249-286;PF00307.28|CH|Calponin homology (CH) domain|TraesCS1A03G0459700.1|m.3072:61-153
TraesCS1A03G0466600	564	ABB90550.1	ABB90550.1 putative steroid membrane binding protein [Triticum aestivum]	99.4	sp|Q9FVZ7|MSBP1_ORYSJ	sp|Q9FVZ7|MSBP1_ORYSJ Membrane steroid-binding protein 1 OS=Oryza sativa subsp. japonica GN=MSBP1 PE=1 SV=1	91.7	_	_	_	_	_	_		GO:0005886|plasma membrane;GO:0012505|endomembrane system;GO:0016020|membrane;GO:0016021|integral component of membrane	GO:0005496|steroid binding;GO:0020037|heme binding	ko:K17278	PGRMC1_2		m.3152|TraesCS1A03G0466600:1-564(+)	complete	PF00173.25|Cyt-b5|Cytochrome b5-like Heme/Steroid binding domain|TraesCS1A03G0466600.1|m.3152:73-166
TraesCS1A03G0467000	2163	XP_020187964.1	XP_020187964.1 F-box/LRR-repeat protein At3g48880 isoform X1 [Aegilops tauschii subsp. tauschii]	99.7	sp|Q9M2Z5|FBL53_ARATH	sp|Q9M2Z5|FBL53_ARATH F-box/LRR-repeat protein At3g48880 OS=Arabidopsis thaliana GN=At3g48880 PE=2 SV=1	71.9	_	_	_	_	_	_	_	_	_	_	_	_	m.3153|TraesCS1A03G0467000:787-1902(+)	complete	PF12937.4|F-box-like|F-box-like|TraesCS1A03G0467000.3|m.3153:67-105;PF00646.30|F-box|F-box domain|TraesCS1A03G0467000.3|m.3153:61-101
TraesCS1A03G0472200	3753	XP_020154042.1	XP_020154042.1 putative leucine-rich repeat-containing protein DDB_G0290503 isoform X1 [Aegilops tauschii subsp. tauschii]	96.5	_	_	_	_	_	_	_	_	_	_	_	_	_	_	_	m.3193|TraesCS1A03G0472200:358-3291(+)	complete	PF10358.6|NT-C2|N-terminal C2 in EEIG1 and EHBP1 proteins|TraesCS1A03G0472200.1|m.3193:12-139
TraesCS1A03G0473900	1017	XP_020162304.1	XP_020162304.1 uncharacterized protein LOC109747692 isoform X1 [Aegilops tauschii subsp. tauschii]	79.1	_	_	_	_	_	_	_	_	_	_	_	_	_	_	_	m.3200|TraesCS1A03G0473900:24-791(+)	complete	_
TraesCS1A03G0474300	2270	EMS55928.1	EMS55928.1 Monocopper oxidase-like protein SKU5 [Triticum urartu]	98.2	sp|Q9SU40|SKU5_ARATH	sp|Q9SU40|SKU5_ARATH Monocopper oxidase-like protein SKU5 OS=Arabidopsis thaliana GN=SKU5 PE=1 SV=1	81.5	_	_	_	_	_	_	GO:0009932|cell tip growth	GO:0005618|cell wall;GO:0005774|vacuolar membrane;GO:0005886|plasma membrane;GO:0009505|plant-type cell wall;GO:0009506|plasmodesma;GO:0016020|membrane;GO:0031225|anchored component of membrane;GO:0046658|anchored component of plasma membrane;GO:0048046|apoplast	GO:0005507|copper ion binding;GO:0016722|oxidoreductase activity, oxidizing metal ions	_	_	_	m.3204|TraesCS1A03G0474300:223-2013(+)	complete	PF00394.19|Cu-oxidase|Multicopper oxidase|TraesCS1A03G0474300.1|m.3204:154-307;PF07732.12|Cu-oxidase_3|Multicopper oxidase|TraesCS1A03G0474300.1|m.3204:28-141;PF07731.11|Cu-oxidase_2|Multicopper oxidase|TraesCS1A03G0474300.1|m.3204:422-530
TraesCS1A03G0476900	4142	XP_020191229.1	XP_020191229.1 trihelix transcription factor GTL1-like isoform X1 [Aegilops tauschii subsp. tauschii]	92.2	sp|Q39117|TGT2_ARATH	sp|Q39117|TGT2_ARATH Trihelix transcription factor GT-2 OS=Arabidopsis thaliana GN=GT-2 PE=2 SV=1	56.3	_	_	_	_	_	_	GO:0006351|transcription, DNA-templated	GO:0005634|nucleus	GO:0003677|DNA binding;GO:0003700|DNA-binding transcription factor activity	_	_	_	m.3222|TraesCS1A03G0476900:643-3096(+)	complete	PF13837.3|Myb_DNA-bind_4|Myb/SANT-like DNA-binding domain|TraesCS1A03G0476900.2|m.3222:96-182;PF13837.3|Myb_DNA-bind_4|Myb/SANT-like DNA-binding domain|TraesCS1A03G0476900.2|m.3222:499-586
TraesCS1A03G0478900	1962	XP_020185943.1	XP_020185943.1 cytochrome P450 89A2-like [Aegilops tauschii subsp. tauschii]	98.4	sp|Q42602|C89A2_ARATH	sp|Q42602|C89A2_ARATH Cytochrome P450 89A2 OS=Arabidopsis thaliana GN=CYP89A2 PE=2 SV=2	60.4				COG2124	KOG0156	_	GO:0044550|secondary metabolite biosynthetic process	GO:0016020|membrane;GO:0016021|integral component of membrane	GO:0005506|iron ion binding;GO:0016709|oxidoreductase activity, acting on paired donors, with incorporation or reduction of molecular oxygen, NAD(P)H as one donor, and incorporation of one atom of oxygen;GO:0020037|heme binding	_	_	_	m.3232|TraesCS1A03G0478900:3-1592(+)	5prime_partial	PF00067.19|p450|Cytochrome P450|TraesCS1A03G0478900.1|m.3232:53-518
TraesCS1A03G0479800	3987	XP_020185948.1	XP_020185948.1 kinesin-like protein KIN-7K, chloroplastic [Aegilops tauschii subsp. tauschii]	99.7	sp|Q9FW70|KN7K_ORYSJ	sp|Q9FW70|KN7K_ORYSJ Kinesin-like protein KIN-7K, chloroplastic OS=Oryza sativa subsp. japonica GN=KIN7K PE=2 SV=2	91.6	_	_	_	_	_	_	GO:0007018|microtubule-based movement	GO:0005871|kinesin complex;GO:0005874|microtubule;GO:0009507|chloroplast	GO:0003777|microtubule motor activity;GO:0005524|ATP binding;GO:0008017|microtubule binding;GO:0016887|ATPase activity;GO:0046872|metal ion binding	ko:K11498	CENPE		m.3241|TraesCS1A03G0479800:524-3649(+)	complete	PF00225.20|Kinesin|Kinesin motor domain|TraesCS1A03G0479800.1|m.3241:102-413;PF16796.2|Microtub_bd|Microtubule binding|TraesCS1A03G0479800.1|m.3241:132-233;PF13920.3|zf-C3HC4_3|Zinc finger, C3HC4 type (RING finger)|TraesCS1A03G0479800.1|m.3241:993-1033
TraesCS1A03G0480300	1588	XP_020160915.1	XP_020160915.1 SH3 domain-containing protein 2-like [Aegilops tauschii subsp. tauschii]	100	sp|Q8VWF1|SH3P2_ARATH	sp|Q8VWF1|SH3P2_ARATH SH3 domain-containing protein 2 OS=Arabidopsis thaliana GN=SH3P2 PE=1 SV=1	81.8				_	_	NOG222547		GO:0000421|autophagosome membrane;GO:0005770|late endosome;GO:0005829|cytosol;GO:0005886|plasma membrane;GO:0030136|clathrin-coated vesicle	_	_	_	_	m.3243|TraesCS1A03G0480300:147-1256(+)	complete	PF14604.3|SH3_9|Variant SH3 domain|TraesCS1A03G0480300.1|m.3243:307-355;PF07653.14|SH3_2|Variant SH3 domain|TraesCS1A03G0480300.1|m.3243:307-356;PF00018.25|SH3_1|SH3 domain|TraesCS1A03G0480300.1|m.3243:307-351
TraesCS1A03G0481600	4980	XP_020161227.1	XP_020161227.1 zinc finger CCCH domain-containing protein 19-like [Aegilops tauschii subsp. tauschii]	97.2	sp|Q9SIV5|C3H19_ARATH	sp|Q9SIV5|C3H19_ARATH Zinc finger CCCH domain-containing protein 19 OS=Arabidopsis thaliana GN=NERD PE=1 SV=3	50.9	_	_	_	_	_	_	GO:0006351|transcription, DNA-templated;GO:0010964|regulation of chromatin silencing by small RNA;GO:0031047|gene silencing by RNA;GO:0032776|DNA methylation on cytosine	GO:0005634|nucleus;GO:0005829|cytosol	GO:0003677|DNA binding;GO:0042393|histone binding;GO:0046872|metal ion binding	_	_	_	m.3248|TraesCS1A03G0481600:1-4980(+)	complete	PF03126.15|Plus-3|Plus-3 domain|TraesCS1A03G0481600.1|m.3248:513-617;PF02201.15|SWIB|SWIB/MDM2 domain|TraesCS1A03G0481600.1|m.3248:375-448;PF02213.13|GYF|GYF domain|TraesCS1A03G0481600.1|m.3248:816-856
TraesCS1A03G0483700	1464	AXY40445.1	AXY40445.1 actin [Alopecurus aequalis]	100	sp|P0C539|ACT2_ORYSI	sp|P0C539|ACT2_ORYSI Actin-2 OS=Oryza sativa subsp. indica GN=ACT2 PE=3 SV=1	100				COG5277	KOG0676	_		GO:0005737|cytoplasm;GO:0005856|cytoskeleton	GO:0005524|ATP binding	_	_	_	m.3267|TraesCS1A03G0483700:112-1464(+)	complete	PF00022.16|Actin|Actin|TraesCS1A03G0483700.2|m.3267:5-357
TraesCS1A03G0486000	1001	XP_020179818.1	XP_020179818.1 uncharacterized protein LOC109765445 [Aegilops tauschii subsp. tauschii]	99.4	_	_	_	_	_	_	_	_	_	_	_	_	_	_	_	m.3282|TraesCS1A03G0486000:3-632(+)	5prime_partial	PF07086.9|Jagunal|Jagunal, ER re-organisation during oogenesis|TraesCS1A03G0486000.1|m.3282:48-102
TraesCS1A03G0487700	1725	XP_020192187.1	XP_020192187.1 methionine gamma-lyase [Aegilops tauschii subsp. tauschii]	99.6	sp|Q9SGU9|MGL_ARATH	sp|Q9SGU9|MGL_ARATH Methionine gamma-lyase OS=Arabidopsis thaliana GN=MGL PE=1 SV=1	81.9				COG0626	KOG0053	_	GO:0009970|cellular response to sulfate starvation;GO:0019343|cysteine biosynthetic process via cystathionine;GO:0019346|transsulfuration;GO:0019458|methionine catabolic process via 2-oxobutanoate;GO:0042631|cellular response to water deprivation;GO:0051289|protein homotetramerization;GO:0071266|'de novo' L-methionine biosynthetic process	GO:0005829|cytosol	GO:0003962|cystathionine gamma-synthase activity;GO:0004123|cystathionine gamma-lyase activity;GO:0018826|methionine gamma-lyase activity;GO:0030170|pyridoxal phosphate binding	ko:K01761	E4.4.1.11	path:ko00270;path:ko00450	m.3300|TraesCS1A03G0487700:1-1461(+)	5prime_partial	PF01053.17|Cys_Met_Meta_PP|Cys/Met metabolism PLP-dependent enzyme|TraesCS1A03G0487700.1|m.3300:81-453;PF00266.16|Aminotran_5|Aminotransferase class-V|TraesCS1A03G0487700.1|m.3300:152-321;PF00155.18|Aminotran_1_2|Aminotransferase class I and II|TraesCS1A03G0487700.1|m.3300:145-356;PF01041.14|DegT_DnrJ_EryC1|DegT/DnrJ/EryC1/StrS aminotransferase family|TraesCS1A03G0487700.1|m.3300:129-253
TraesCS1A03G0488100	829	EMS58436.1	EMS58436.1 hypothetical protein TRIUR3_29795 [Triticum urartu]	99.4	_	_	_	_	_	_	_	_	_	_	_	_	_	_	_	m.3301|TraesCS1A03G0488100:1-588(+)	5prime_partial	PF04398.9|DUF538|Protein of unknown function, DUF538|TraesCS1A03G0488100.1|m.3301:68-178
TraesCS1A03G0488800	2913	EMS59647.1	EMS59647.1 GTPase-activating protein GYP7 [Triticum urartu]	99.8	sp|P09379|GYP7_YARLI	sp|P09379|GYP7_YARLI GTPase-activating protein GYP7 OS=Yarrowia lipolytica (strain CLIB 122 / E 150) GN=GYP7 PE=3 SV=2	54.1				COG5210	KOG2197	_	GO:0006886|intracellular protein transport;GO:0031338|regulation of vesicle fusion;GO:0090630|activation of GTPase activity	GO:0005622|intracellular;GO:0012505|endomembrane system	GO:0005096|GTPase activator activity;GO:0017137|Rab GTPase binding	_	_	_	m.3303|TraesCS1A03G0488800:211-1869(+)	complete	PF00566.15|RabGAP-TBC|Rab-GTPase-TBC domain|TraesCS1A03G0488800.1|m.3303:346-468
TraesCS1A03G0491400	1405	XP_020149219.1	XP_020149219.1 uncharacterized protein LOC109734420 [Aegilops tauschii subsp. tauschii]	95.4	_	_	_	_	_	_	_	_	_	_	_	_	_	_	_	m.3326|TraesCS1A03G0491400:50-1282(+);m.3327|TraesCS1A03G0491400:3-995(+)	complete;5prime_partial	PF03478.15|DUF295|Protein of unknown function (DUF295)|TraesCS1A03G0491400.1|m.3326:324-375
TraesCS1A03G0497100	1134	EMS61224.1	EMS61224.1 hypothetical protein TRIUR3_07091 [Triticum urartu]	99.3	_	_	_	_	_	_	_	_	_	_	_	_	_	_	_	m.3367|TraesCS1A03G0497100:3-983(+)	5prime_partial	PF05903.11|Peptidase_C97|PPPDE putative peptidase domain|TraesCS1A03G0497100.2|m.3367:49-233
TraesCS1A03G0501600	1224	XP_020191530.1	XP_020191530.1 probable glutathione S-transferase GSTU6 [Aegilops tauschii subsp. tauschii]	97.9	sp|Q06398|GSTU6_ORYSJ	sp|Q06398|GSTU6_ORYSJ Probable glutathione S-transferase GSTU6 OS=Oryza sativa subsp. japonica GN=GSTU6 PE=2 SV=2	87.3	_	_	_	_	_	_	GO:0006749|glutathione metabolic process;GO:0009407|toxin catabolic process	GO:0005737|cytoplasm	GO:0004364|glutathione transferase activity	ko:K00799	GST, gst	path:ko00480;path:ko00980;path:ko00982;path:ko01524;path:ko05204;path:ko05418	m.3405|TraesCS1A03G0501600:118-819(+)	complete	PF13417.3|GST_N_3|Glutathione S-transferase, N-terminal domain|TraesCS1A03G0501600.1|m.3405:9-81;PF02798.17|GST_N|Glutathione S-transferase, N-terminal domain|TraesCS1A03G0501600.1|m.3405:6-78;PF13409.3|GST_N_2|Glutathione S-transferase, N-terminal domain|TraesCS1A03G0501600.1|m.3405:15-78;PF13410.3|GST_C_2|Glutathione S-transferase, C-terminal domain|TraesCS1A03G0501600.1|m.3405:124-198;PF00043.…
TraesCS1A03G0501700	909	XP_020187895.1	XP_020187895.1 probable glutathione S-transferase GSTU6 [Aegilops tauschii subsp. tauschii]	97.8	sp|Q06398|GSTU6_ORYSJ	sp|Q06398|GSTU6_ORYSJ Probable glutathione S-transferase GSTU6 OS=Oryza sativa subsp. japonica GN=GSTU6 PE=2 SV=2	81.1	_	_	_	_	_	_	GO:0006749|glutathione metabolic process;GO:0009407|toxin catabolic process	GO:0005737|cytoplasm	GO:0004364|glutathione transferase activity	ko:K00799	GST, gst	path:ko00480;path:ko00980;path:ko00982;path:ko01524;path:ko05204;path:ko05418	m.3408|TraesCS1A03G0501700:3-758(+)	5prime_partial	PF02798.17|GST_N|Glutathione S-transferase, N-terminal domain|TraesCS1A03G0501700.1|m.3408:33-104;PF13417.3|GST_N_3|Glutathione S-transferase, N-terminal domain|TraesCS1A03G0501700.1|m.3408:35-105;PF13409.3|GST_N_2|Glutathione S-transferase, N-terminal domain|TraesCS1A03G0501700.1|m.3408:41-104;PF13410.3|GST_C_2|Glutathione S-transferase, C-terminal domain|TraesCS1A03G0501700.1|m.3408:160-224
TraesCS1A03G0501800	877	EMS59365.1	EMS59365.1 putative glutathione S-transferase GSTU6 [Triticum urartu]	99.2	sp|Q06398|GSTU6_ORYSJ	sp|Q06398|GSTU6_ORYSJ Probable glutathione S-transferase GSTU6 OS=Oryza sativa subsp. japonica GN=GSTU6 PE=2 SV=2	68.3	_	_	_	_	_	_	GO:0006749|glutathione metabolic process;GO:0009407|toxin catabolic process	GO:0005737|cytoplasm	GO:0004364|glutathione transferase activity	ko:K00799	GST, gst	path:ko00480;path:ko00980;path:ko00982;path:ko01524;path:ko05204;path:ko05418	m.3410|TraesCS1A03G0501800:1-810(+)	complete	PF13417.3|GST_N_3|Glutathione S-transferase, N-terminal domain|TraesCS1A03G0501800.1|m.3410:42-114;PF02798.17|GST_N|Glutathione S-transferase, N-terminal domain|TraesCS1A03G0501800.1|m.3410:40-111;PF13409.3|GST_N_2|Glutathione S-transferase, N-terminal domain|TraesCS1A03G0501800.1|m.3410:48-111
TraesCS1A03G0501900	1025	EMS59366.1	EMS59366.1 putative glutathione S-transferase GSTU6 [Triticum urartu]	99.6	sp|Q06398|GSTU6_ORYSJ	sp|Q06398|GSTU6_ORYSJ Probable glutathione S-transferase GSTU6 OS=Oryza sativa subsp. japonica GN=GSTU6 PE=2 SV=2	69.1	_	_	_	_	_	_	GO:0006749|glutathione metabolic process;GO:0009407|toxin catabolic process	GO:0005737|cytoplasm	GO:0004364|glutathione transferase activity	ko:K00799	GST, gst	path:ko00480;path:ko00980;path:ko00982;path:ko01524;path:ko05204;path:ko05418	m.3412|TraesCS1A03G0501900:3-914(+)	5prime_partial	PF13417.3|GST_N_3|Glutathione S-transferase, N-terminal domain|TraesCS1A03G0501900.1|m.3412:75-145;PF02798.17|GST_N|Glutathione S-transferase, N-terminal domain|TraesCS1A03G0501900.1|m.3412:73-144;PF13409.3|GST_N_2|Glutathione S-transferase, N-terminal domain|TraesCS1A03G0501900.1|m.3412:81-144;PF13410.3|GST_C_2|Glutathione S-transferase, C-terminal domain|TraesCS1A03G0501900.1|m.3412:195-264;PF0…
TraesCS1A03G0502500	967	EMS59368.1	EMS59368.1 putative glutathione S-transferase GSTU6 [Triticum urartu]	99.1	sp|Q06398|GSTU6_ORYSJ	sp|Q06398|GSTU6_ORYSJ Probable glutathione S-transferase GSTU6 OS=Oryza sativa subsp. japonica GN=GSTU6 PE=2 SV=2	72.6	_	_	_	_	_	_	GO:0006749|glutathione metabolic process;GO:0009407|toxin catabolic process	GO:0005737|cytoplasm	GO:0004364|glutathione transferase activity	ko:K00799	GST, gst	path:ko00480;path:ko00980;path:ko00982;path:ko01524;path:ko05204;path:ko05418	m.3415|TraesCS1A03G0502500:63-770(+)	complete	PF02798.17|GST_N|Glutathione S-transferase, N-terminal domain|TraesCS1A03G0502500.1|m.3415:7-78;PF13417.3|GST_N_3|Glutathione S-transferase, N-terminal domain|TraesCS1A03G0502500.1|m.3415:9-80;PF13409.3|GST_N_2|Glutathione S-transferase, N-terminal domain|TraesCS1A03G0502500.1|m.3415:14-78;PF00043.22|GST_C|Glutathione S-transferase, C-terminal domain|TraesCS1A03G0502500.1|m.3415:99-201;PF13410.3|…
TraesCS1A03G0502800	999	EMS55566.1	EMS55566.1 putative glutathione S-transferase GSTU6 [Triticum urartu]	94.5	sp|Q06398|GSTU6_ORYSJ	sp|Q06398|GSTU6_ORYSJ Probable glutathione S-transferase GSTU6 OS=Oryza sativa subsp. japonica GN=GSTU6 PE=2 SV=2	70.6	_	_	_	_	_	_	GO:0006749|glutathione metabolic process;GO:0009407|toxin catabolic process	GO:0005737|cytoplasm	GO:0004364|glutathione transferase activity	ko:K00799	GST, gst	path:ko00480;path:ko00980;path:ko00982;path:ko01524;path:ko05204;path:ko05418	m.3418|TraesCS1A03G0502800:79-771(+)	complete	PF13417.3|GST_N_3|Glutathione S-transferase, N-terminal domain|TraesCS1A03G0502800.1|m.3418:10-83;PF02798.17|GST_N|Glutathione S-transferase, N-terminal domain|TraesCS1A03G0502800.1|m.3418:8-78;PF13409.3|GST_N_2|Glutathione S-transferase, N-terminal domain|TraesCS1A03G0502800.1|m.3418:15-79;PF14497.3|GST_C_3|Glutathione S-transferase, C-terminal domain|TraesCS1A03G0502800.1|m.3418:117-208;PF13410…
TraesCS1A03G0504100	354	XP_020158200.1	XP_020158200.1 uncharacterized protein LOC109743517 [Aegilops tauschii subsp. tauschii]	83.8	_	_	_				_	_	NOG294745	_	_	_	_	_	_	m.3434|TraesCS1A03G0504100:1-354(+)	complete	PF01476.17|LysM|LysM domain|TraesCS1A03G0504100.1|m.3434:66-107
TraesCS1A03G0504600	1197	XP_020158845.1	XP_020158845.1 arogenate dehydratase 3, chloroplastic-like [Aegilops tauschii subsp. tauschii]	93.6	sp|Q9ZUY3|AROD3_ARATH	sp|Q9ZUY3|AROD3_ARATH Arogenate dehydratase 3, chloroplastic OS=Arabidopsis thaliana GN=ADT3 PE=1 SV=1	65.3	_	_	_	_	_	_	GO:0006571|tyrosine biosynthetic process;GO:0009094|L-phenylalanine biosynthetic process;GO:0010244|response to low fluence blue light stimulus by blue low-fluence system;GO:0080167|response to karrikin	GO:0005829|cytosol;GO:0009507|chloroplast;GO:0009570|chloroplast stroma	GO:0047769|arogenate dehydratase activity	_	_	_	m.3439|TraesCS1A03G0504600:1-1197(+)	complete	PF00800.15|PDT|Prephenate dehydratase|TraesCS1A03G0504600.1|m.3439:99-275
TraesCS1A03G0505400	557	EMS56090.1	EMS56090.1 hypothetical protein TRIUR3_30660 [Triticum urartu]	100	_	_	_	_	_	_	_	_	_	_	_	_	_	_	_	_	_	_
TraesCS1A03G0510800	423	XP_008670625.1	XP_008670625.1 histone H2B.2-like [Zea mays]	94.4	sp|A2XF66|H2B1_ORYSI	sp|A2XF66|H2B1_ORYSI Histone H2B.1 OS=Oryza sativa subsp. indica GN=OsI_010709 PE=3 SV=1	93.3	_	_	_	_	_	_		GO:0000786|nucleosome;GO:0005634|nucleus	GO:0003677|DNA binding;GO:0046982|protein heterodimerization activity	ko:K11252	H2B	path:ko05034;path:ko05203;path:ko05322	m.3487|TraesCS1A03G0510800:1-423(+)	complete	PF00125.21|Histone|Core histone H2A/H2B/H3/H4|TraesCS1A03G0510800.1|m.3487:5-116;PF00808.20|CBFD_NFYB_HMF|Histone-like transcription factor (CBF/NF-Y) and archaeal histone|TraesCS1A03G0510800.1|m.3487:58-113
TraesCS1A03G0511500	5266	EMS54694.1	EMS54694.1 hypothetical protein TRIUR3_13451 [Triticum urartu]	99.6	_	_	_	_	_	_	_	_	_	_	_	_	_	_	_	m.3492|TraesCS1A03G0511500:258-5021(+)	complete	_
TraesCS1A03G0513200	1086	XP_020195341.1	XP_020195341.1 uncharacterized protein At2g38710 [Aegilops tauschii subsp. tauschii]	99.5	sp|Q9ZVJ2|AMERL_ARATH	sp|Q9ZVJ2|AMERL_ARATH Uncharacterized protein At2g38710 OS=Arabidopsis thaliana GN=At2g38710 PE=2 SV=1	85.6	_	_	_	_	_	_	GO:0009651|response to salt stress	GO:0005829|cytosol	_	_	_	_	m.3503|TraesCS1A03G0513200:167-811(+)	complete	PF01871.14|AMMECR1|AMMECR1|TraesCS1A03G0513200.1|m.3503:11-181
TraesCS1A03G0514200	1252	XP_020148339.1	XP_020148339.1 abscisic acid receptor PYR1-like [Aegilops tauschii subsp. tauschii]	97.7	sp|Q8VZS8|PYL1_ARATH	sp|Q8VZS8|PYL1_ARATH Abscisic acid receptor PYL1 OS=Arabidopsis thaliana GN=PYL1 PE=1 SV=1	76.7	_	_	_	_	_	_	GO:0009738|abscisic acid-activated signaling pathway;GO:0080163|regulation of protein serine/threonine phosphatase activity	GO:0005634|nucleus;GO:0005737|cytoplasm;GO:0005886|plasma membrane	GO:0004864|protein phosphatase inhibitor activity;GO:0010427|abscisic acid binding;GO:0042802|identical protein binding;GO:0042803|protein homodimerization activity	ko:K14496	PYL	path:ko04016;path:ko04075	m.3511|TraesCS1A03G0514200:3-740(+)	5prime_partial	PF10604.6|Polyketide_cyc2|Polyketide cyclase / dehydrase and lipid transport|TraesCS1A03G0514200.1|m.3511:82-230
TraesCS1A03G0514800	1308	XP_020148338.1	XP_020148338.1 mitochondrial carnitine/acylcarnitine carrier-like protein [Aegilops tauschii subsp. tauschii]	100	sp|Q93XM7|MCAT_ARATH	sp|Q93XM7|MCAT_ARATH Mitochondrial carnitine/acylcarnitine carrier-like protein OS=Arabidopsis thaliana GN=BOU PE=1 SV=1	84	_	_	_	_	_	_	GO:0006839|mitochondrial transport	GO:0005739|mitochondrion;GO:0005743|mitochondrial inner membrane;GO:0009507|chloroplast;GO:0009536|plastid;GO:0016021|integral component of membrane	GO:0000064|L-ornithine transmembrane transporter activity	ko:K15109	SLC25A20_29, CACT, CACL, CRC1		m.3514|TraesCS1A03G0514800:203-1093(+)	complete	PF00153.24|Mito_carr|Mitochondrial carrier protein|TraesCS1A03G0514800.1|m.3514:4-95;PF00153.24|Mito_carr|Mitochondrial carrier protein|TraesCS1A03G0514800.1|m.3514:103-199;PF00153.24|Mito_carr|Mitochondrial carrier protein|TraesCS1A03G0514800.1|m.3514:213-294
TraesCS1A03G0515200	658	BAK00064.1	BAK00064.1 predicted protein [Hordeum vulgare subsp. vulgare]	62	_	_	_	_	_	_	_	_	_	_	_	_	_	_	_	m.3516|TraesCS1A03G0515200:1-426(+)	5prime_partial	_
TraesCS1A03G0515400	2026	XP_020193623.1	XP_020193623.1 60S ribosomal export protein NMD3 [Aegilops tauschii subsp. tauschii]	99.8	sp|Q55BF2|NMD3_DICDI	sp|Q55BF2|NMD3_DICDI 60S ribosomal export protein NMD3 OS=Dictyostelium discoideum GN=nmd3 PE=3 SV=1	63.2	_	_	_	_	_	_	GO:0000055|ribosomal large subunit export from nucleus	GO:0005634|nucleus;GO:0005654|nucleoplasm;GO:0005737|cytoplasm;GO:0005829|cytosol	GO:0043023|ribosomal large subunit binding	ko:K07562	NMD3	path:ko03008;path:ko03013	m.3517|TraesCS1A03G0515400:3-1697(+)	5prime_partial	PF04981.10|NMD3|NMD3 family|TraesCS1A03G0515400.1|m.3517:69-301
TraesCS1A03G0516700	1712	XP_020165319.1	XP_020165319.1 uncharacterized protein LOC109750778 [Aegilops tauschii subsp. tauschii]	95.6	_	_	_	_	_	_	_	_	_	_	_	_	_	_	_	m.3526|TraesCS1A03G0516700:357-1169(+)	complete	PF04640.11|PLATZ|PLATZ transcription factor|TraesCS1A03G0516700.1|m.3526:112-190
TraesCS1A03G0517100	1862	EMS66975.1	EMS66975.1 putative ADP-ribosylation factor GTPase-activating protein AGD8 [Triticum urartu]	99.8	sp|Q8H100|AGD8_ARATH	sp|Q8H100|AGD8_ARATH Probable ADP-ribosylation factor GTPase-activating protein AGD8 OS=Arabidopsis thaliana GN=AGD8 PE=1 SV=1	76.2				COG5347	KOG0706	_		GO:0005829|cytosol	GO:0005096|GTPase activator activity;GO:0046872|metal ion binding	ko:K12493	ARFGAP2_3	path:ko04144	m.3531|TraesCS1A03G0517100:239-1456(+)	complete	PF01412.15|ArfGap|Putative GTPase activating protein for Arf|TraesCS1A03G0517100.1|m.3531:12-113
TraesCS1A03G0517900	2082	XP_020165313.1	XP_020165313.1 transcription factor MYC2-like [Aegilops tauschii subsp. tauschii]	95.7	sp|Q336P5|MYC2_ORYSJ	sp|Q336P5|MYC2_ORYSJ Transcription factor MYC2 OS=Oryza sativa subsp. japonica GN=MYC2 PE=1 SV=1	83.2				_	_	NOG296797	GO:0006351|transcription, DNA-templated;GO:0006355|regulation of transcription, DNA-templated	GO:0005634|nucleus	GO:0003677|DNA binding;GO:0046983|protein dimerization activity	ko:K13422	MYC2	path:ko04016;path:ko04075	m.3536|TraesCS1A03G0517900:1-2082(+)	complete	PF14215.3|bHLH-MYC_N|bHLH-MYC and R2R3-MYB transcription factors N-terminal|TraesCS1A03G0517900.1|m.3536:52-228;PF00010.23|HLH|Helix-loop-helix DNA-binding domain|TraesCS1A03G0517900.1|m.3536:516-561
TraesCS1A03G0520400	585	EMS68295.1	EMS68295.1 hypothetical protein TRIUR3_14765 [Triticum urartu]	100	sp|Q9C613|SAMBA_ARATH	sp|Q9C613|SAMBA_ARATH Protein SAMBA OS=Arabidopsis thaliana GN=SAMBA PE=1 SV=1	80				_	_	NOG272378	GO:0009555|pollen development;GO:0009556|microsporogenesis;GO:0045732|positive regulation of protein catabolic process;GO:0046621|negative regulation of organ growth		GO:0010997|anaphase-promoting complex binding	_	_	_	m.3548|TraesCS1A03G0520400:78-386(+)	complete	_
TraesCS1A03G0520500	1007	XP_020165584.1	XP_020165584.1 NADH dehydrogenase [ubiquinone] 1 beta subcomplex subunit 10-B-like [Aegilops tauschii subsp. tauschii]	100	sp|Q94C12|NDBAB_ARATH	sp|Q94C12|NDBAB_ARATH NADH dehydrogenase [ubiquinone] 1 beta subcomplex subunit 10-B OS=Arabidopsis thaliana GN=At3g18410 PE=3 SV=1	84.5	_	_	_	_	_	_	GO:0009853|photorespiration;GO:0055114|oxidation-reduction process	GO:0005739|mitochondrion;GO:0005747|mitochondrial respiratory chain complex I;GO:0031966|mitochondrial membrane;GO:0045271|respiratory chain complex I	_	ko:K03966	NDUFB10	path:ko00190;path:ko01100;path:ko04723;path:ko04932;path:ko05010;path:ko05012;path:ko05016	m.3550|TraesCS1A03G0520500:99-578(+)	complete	_
TraesCS1A03G0521700	985	EMS66865.1	EMS66865.1 hypothetical protein TRIUR3_34788 [Triticum urartu]	99.5	_	_	_	_	_	_	_	_	_	_	_	_	_	_	_	m.3555|TraesCS1A03G0521700:187-795(+)	complete	PF11712.5|Vma12|Endoplasmic reticulum-based factor for assembly of V-ATPase|TraesCS1A03G0521700.1|m.3555:70-184
TraesCS1A03G0525100	2961	EMS48695.1	EMS48695.1 hypothetical protein TRIUR3_22494 [Triticum urartu]	99.8	_	_	_	_	_	_	_	_	_	_	_	_	_	_	_	m.3585|TraesCS1A03G0525100:690-2201(+);m.3587|TraesCS1A03G0525100:2342-2677(+)	complete;complete	PF12174.5|RST|RCD1-SRO-TAF4 (RST) plant domain|TraesCS1A03G0525100.3|m.3587:26-90
TraesCS1A03G0526300	3588	BAJ99875.1	BAJ99875.1 predicted protein, partial [Hordeum vulgare subsp. vulgare]	95.3	sp|Q336N8|JM706_ORYSJ	sp|Q336N8|JM706_ORYSJ Lysine-specific demethylase JMJ706 OS=Oryza sativa subsp. japonica GN=JMJ706 PE=2 SV=1	82.4	_	_	_	_	_	_	GO:0006351|transcription, DNA-templated;GO:0006355|regulation of transcription, DNA-templated;GO:0045815|positive regulation of gene expression, epigenetic;GO:0048439|flower morphogenesis	GO:0000792|heterochromatin;GO:0005634|nucleus	GO:0032454|histone demethylase activity (H3-K9 specific);GO:0046872|metal ion binding;GO:0051213|dioxygenase activity	_	_	_	m.3593|TraesCS1A03G0526300:2-409(+);m.3592|TraesCS1A03G0526300:447-3044(+)	5prime_partial;complete	PF02373.19|JmjC|JmjC domain, hydroxylase|TraesCS1A03G0526300.1|m.3592:280-403;PF02375.14|JmjN|jmjN domain|TraesCS1A03G0526300.1|m.3592:104-136;PF02928.13|zf-C5HC2|C5HC2 zinc finger|TraesCS1A03G0526300.1|m.3592:499-551
TraesCS1A03G0528900	2089	EMS55132.1	EMS55132.1 D-xylose-proton symporter-like 2 [Triticum urartu]	99.8	sp|Q6AWX0|XYLL2_ARATH	sp|Q6AWX0|XYLL2_ARATH D-xylose-proton symporter-like 2 OS=Arabidopsis thaliana GN=At5g17010 PE=1 SV=1	85.1	_	_	_	_	_	_	GO:0046323|glucose import	GO:0005774|vacuolar membrane;GO:0016021|integral component of membrane	GO:0005351|carbohydrate:proton symporter activity;GO:0005355|glucose transmembrane transporter activity	_	_	_	m.3619|TraesCS1A03G0528900:83-1570(+)	complete	PF00083.21|Sugar_tr|Sugar (and other) transporter|TraesCS1A03G0528900.1|m.3619:45-493;PF07690.13|MFS_1|Major Facilitator Superfamily|TraesCS1A03G0528900.1|m.3619:59-444
TraesCS1A03G0529100	895	XP_020159324.1	XP_020159324.1 probable NADH dehydrogenase [ubiquinone] 1 alpha subcomplex subunit 12 [Aegilops tauschii subsp. tauschii]	100	sp|Q9M9M9|NDUAC_ARATH	sp|Q9M9M9|NDUAC_ARATH Probable NADH dehydrogenase [ubiquinone] 1 alpha subcomplex subunit 12 OS=Arabidopsis thaliana GN=At3g03100 PE=1 SV=1	82.6	_	_	_	_	_	_	GO:0006979|response to oxidative stress;GO:0009735|response to cytokinin	GO:0005739|mitochondrion;GO:0005747|mitochondrial respiratory chain complex I	GO:0008137|NADH dehydrogenase (ubiquinone) activity;GO:0009055|electron transfer activity;GO:0050897|cobalt ion binding	ko:K11352	NDUFA12	path:ko00190;path:ko01100;path:ko04723;path:ko04932;path:ko05010;path:ko05012;path:ko05016	m.3622|TraesCS1A03G0529100:133-615(+)	complete	PF05071.13|NDUFA12|NADH ubiquinone oxidoreductase subunit NDUFA12|TraesCS1A03G0529100.1|m.3622:49-154
TraesCS1A03G0529400	2284	XP_020159326.1	XP_020159326.1 uncharacterized protein LOC109744571 [Aegilops tauschii subsp. tauschii]	93.6	sp|Q93Z20|PTR17_ARATH	sp|Q93Z20|PTR17_ARATH Protein NRT1/ PTR FAMILY 8.5 OS=Arabidopsis thaliana GN=NPF8.5 PE=2 SV=1	63.4	_	_	_	_	_	_	GO:0006857|oligopeptide transport	GO:0009705|plant-type vacuole membrane;GO:0016021|integral component of membrane	GO:0005215|transporter activity	ko:K14638	SLC15A3_4, PHT		m.3628|TraesCS1A03G0529400:370-2061(+)	complete	PF00854.18|PTR2|POT family|TraesCS1A03G0529400.1|m.3628:97-513
TraesCS1A03G0529800	1146	PNT67159.1	PNT67159.1 hypothetical protein BRADI_3g21680v3 [Brachypodium distachyon]	92.3	sp|P34727|ARF_AJECA	sp|P34727|ARF_AJECA ADP-ribosylation factor OS=Ajellomyces capsulatus GN=ARF PE=1 SV=3	80.2	_	_	_	_	_	_	GO:0007264|small GTPase mediated signal transduction;GO:0015031|protein transport;GO:0016192|vesicle-mediated transport	GO:0005794|Golgi apparatus	GO:0005525|GTP binding	ko:K07977	ARF		m.3633|TraesCS1A03G0529800:3-857(+)	5prime_partial	PF00025.18|Arf|ADP-ribosylation factor family|TraesCS1A03G0529800.1|m.3633:99-269;PF08477.10|Roc|Ras of Complex, Roc, domain of DAPkinase|TraesCS1A03G0529800.1|m.3633:112-222;PF09439.7|SRPRB|Signal recognition particle receptor beta subunit|TraesCS1A03G0529800.1|m.3633:109-232;PF00071.19|Ras|Ras family|TraesCS1A03G0529800.1|m.3633:112-225;PF04670.9|Gtr1_RagA|Gtr1/RagA G protein conserved region|T…
TraesCS1A03G0530700	2464	XP_020149177.1	XP_020149177.1 urea-proton symporter DUR3 [Aegilops tauschii subsp. tauschii]	99.2	sp|Q7XBS0|DUR3_ORYSJ	sp|Q7XBS0|DUR3_ORYSJ Urea-proton symporter DUR3 OS=Oryza sativa subsp. japonica GN=DUR3 PE=1 SV=1	92.2	_	_	_	_	_	_	GO:0071918|urea transmembrane transport	GO:0005886|plasma membrane;GO:0005887|integral component of plasma membrane	GO:0015204|urea transmembrane transporter activity;GO:0015293|symporter activity	ko:K20989	DUR3		m.3644|TraesCS1A03G0530700:136-2304(+)	complete	PF00474.14|SSF|Sodium:solute symporter family|TraesCS1A03G0530700.1|m.3644:84-506
TraesCS1A03G0545200	1610	XP_020181295.1	XP_020181295.1 24-methylenesterol C-methyltransferase 2-like [Aegilops tauschii subsp. tauschii]	99.4	sp|O82427|SMT2_ORYSJ	sp|O82427|SMT2_ORYSJ 24-methylenesterol C-methyltransferase 2 OS=Oryza sativa subsp. japonica GN=Smt2-1 PE=2 SV=2	95.3	_	_	_	_	_	_	GO:0016126|sterol biosynthetic process;GO:0032259|methylation	GO:0005737|cytoplasm;GO:0016021|integral component of membrane	GO:0008757|S-adenosylmethionine-dependent methyltransferase activity;GO:0030797|24-methylenesterol C-methyltransferase activity	ko:K08242	E2.1.1.143	path:ko00100;path:ko01110	m.3783|TraesCS1A03G0545200:197-1288(+)	complete	PF08241.9|Methyltransf_11|Methyltransferase domain|TraesCS1A03G0545200.1|m.3783:132-229;PF08498.7|Sterol_MT_C|Sterol methyltransferase C-terminal|TraesCS1A03G0545200.1|m.3783:295-358;PF13649.3|Methyltransf_25|Methyltransferase domain|TraesCS1A03G0545200.1|m.3783:132-226;PF13847.3|Methyltransf_31|Methyltransferase domain|TraesCS1A03G0545200.1|m.3783:127-232;PF13489.3|Methyltransf_23|Methyltransfer…
TraesCS1A03G0546000	2138	XP_020165480.1	XP_020165480.1 probable protein phosphatase 2C 72 [Aegilops tauschii subsp. tauschii]	99.2	sp|Q7XCJ7|P2C72_ORYSJ	sp|Q7XCJ7|P2C72_ORYSJ Probable protein phosphatase 2C 72 OS=Oryza sativa subsp. japonica GN=Os10g0544900 PE=2 SV=1	94.6	_	_	_	_	_	_		GO:0016021|integral component of membrane	GO:0004722|protein serine/threonine phosphatase activity;GO:0046872|metal ion binding	ko:K01102	PDP		m.3793|TraesCS1A03G0546000:553-1731(+)	complete	PF00481.18|PP2C|Protein phosphatase 2C|TraesCS1A03G0546000.2|m.3793:72-326
TraesCS1A03G0547600	756	EMS47447.1	EMS47447.1 hypothetical protein TRIUR3_04223 [Triticum urartu]	100	_	_	_	_	_	_	_	_	_	_	_	_	_	_	_	m.3819|TraesCS1A03G0547600:1-594(+)	5prime_partial	PF01190.14|Pollen_Ole_e_I|Pollen proteins Ole e I like|TraesCS1A03G0547600.1|m.3819:61-159
TraesCS1A03G0551400	3435	EMS54854.1	EMS54854.1 hypothetical protein TRIUR3_16485 [Triticum urartu]	98.8	_	_	_				_	_	NOG237443	_	_	_	_	_	_	m.3865|TraesCS1A03G0551400:116-2821(+)	complete	PF14309.3|DUF4378|Domain of unknown function (DUF4378)|TraesCS1A03G0551400.2|m.3865:749-894;PF12552.5|DUF3741|Protein of unknown function (DUF3741)|TraesCS1A03G0551400.2|m.3865:225-266
TraesCS1A03G0554000	2638	XP_020184487.1	XP_020184487.1 scarecrow-like protein 6 [Aegilops tauschii subsp. tauschii]	98.6	sp|O81316|SCL6_ARATH	sp|O81316|SCL6_ARATH Scarecrow-like protein 6 OS=Arabidopsis thaliana GN=SCL6 PE=1 SV=1	61	_	_	_	_	_	_	GO:0006351|transcription, DNA-templated;GO:0006355|regulation of transcription, DNA-templated;GO:0007623|circadian rhythm;GO:0030154|cell differentiation;GO:0048768|root hair cell tip growth;GO:0051301|cell division	GO:0005634|nucleus	GO:0003700|DNA-binding transcription factor activity;GO:0043565|sequence-specific DNA binding	_	_	_	m.3878|TraesCS1A03G0554000:411-2288(+)	complete	PF03514.11|GRAS|GRAS domain family|TraesCS1A03G0554000.1|m.3878:266-624
TraesCS1A03G0554700	363	XP_020184492.1	XP_020184492.1 14 kDa proline-rich protein DC2.15-like [Aegilops tauschii subsp. tauschii]	100	sp|Q01595|CCDP_MAIZE	sp|Q01595|CCDP_MAIZE Cortical cell-delineating protein OS=Zea mays PE=2 SV=1	82.4	_	_	_	_	_	_	_	_	_	_	_	_	m.3887|TraesCS1A03G0554700:1-363(+)	complete	PF14547.3|Hydrophob_seed|Hydrophobic seed protein|TraesCS1A03G0554700.1|m.3887:37-118;PF00234.19|Tryp_alpha_amyl|Protease inhibitor/seed storage/LTP family|TraesCS1A03G0554700.1|m.3887:37-118
TraesCS1A03G0556700	2035	XP_020173942.1	XP_020173942.1 protein NRT1/ PTR FAMILY 6.3-like [Aegilops tauschii subsp. tauschii]	99.5	sp|Q05085|PTR7_ARATH	sp|Q05085|PTR7_ARATH Protein NRT1/ PTR FAMILY 6.3 OS=Arabidopsis thaliana GN=NPF6.3 PE=1 SV=1	75	_	_	_	_	_	_	GO:0006857|oligopeptide transport;GO:0009414|response to water deprivation;GO:0009635|response to herbicide;GO:0009734|auxin-activated signaling pathway;GO:0010167|response to nitrate;GO:0015706|nitrate transport;GO:0042128|nitrate assimilation	GO:0005886|plasma membrane;GO:0016021|integral component of membrane	GO:0015112|nitrate transmembrane transporter activity;GO:0015293|symporter activity	_	_	_	m.3912|TraesCS1A03G0556700:244-1884(+);m.3911|TraesCS1A03G0556700:2-1912(+)	complete;5prime_partial	PF00854.18|PTR2|POT family|TraesCS1A03G0556700.1|m.3911:148-577
TraesCS1A03G0558000	1492	EMS64740.1	EMS64740.1 Expansin-B6 [Triticum urartu]	97.8	sp|Q7XCA7|EXPB6_ORYSJ	sp|Q7XCA7|EXPB6_ORYSJ Expansin-B6 OS=Oryza sativa subsp. japonica GN=EXPB6 PE=2 SV=1	83	_	_	_	_	_	_	GO:0019953|sexual reproduction;GO:0071555|cell wall organization	GO:0005576|extracellular region;GO:0005618|cell wall;GO:0016020|membrane	_	_	_	_	m.3932|TraesCS1A03G0558000:255-1067(+)	complete	PF01357.18|Pollen_allerg_1|Pollen allergen|TraesCS1A03G0558000.1|m.3932:173-254;PF03330.15|DPBB_1|Lytic transglycolase|TraesCS1A03G0558000.1|m.3932:82-161
TraesCS1A03G0559100	1189	XP_020164236.1	XP_020164236.1 expansin-B3-like [Aegilops tauschii subsp. tauschii]	99.2	sp|Q336T5|EXPB3_ORYSJ	sp|Q336T5|EXPB3_ORYSJ Expansin-B3 OS=Oryza sativa subsp. japonica GN=EXPB3 PE=2 SV=2	88.4	_	_	_	_	_	_	GO:0019953|sexual reproduction;GO:0071555|cell wall organization	GO:0005576|extracellular region;GO:0005618|cell wall;GO:0016020|membrane	_	_	_	_	m.3938|TraesCS1A03G0559100:2-895(+)	5prime_partial	PF01357.18|Pollen_allerg_1|Pollen allergen|TraesCS1A03G0559100.1|m.3938:200-281;PF03330.15|DPBB_1|Lytic transglycolase|TraesCS1A03G0559100.1|m.3938:109-188
TraesCS1A03G0559500	837	AAS48880.1	AAS48880.1 expansin EXPB2 [Triticum aestivum]	100	sp|Q94LR4|EXPB4_ORYSJ	sp|Q94LR4|EXPB4_ORYSJ Expansin-B4 OS=Oryza sativa subsp. japonica GN=EXPB4 PE=2 SV=1	87.1	_	_	_	_	_	_	GO:0019953|sexual reproduction;GO:0071555|cell wall organization	GO:0005576|extracellular region;GO:0005618|cell wall;GO:0016020|membrane	_	_	_	_	m.3940|TraesCS1A03G0559500:1-837(+)	complete	PF01357.18|Pollen_allerg_1|Pollen allergen|TraesCS1A03G0559500.1|m.3940:178-262;PF03330.15|DPBB_1|Lytic transglycolase|TraesCS1A03G0559500.1|m.3940:87-165
TraesCS1A03G0560800	2145	XP_020197006.1	XP_020197006.1 pyruvate kinase isozyme G, chloroplastic [Aegilops tauschii subsp. tauschii]	99.4	sp|Q40546|KPYG_TOBAC	sp|Q40546|KPYG_TOBAC Pyruvate kinase isozyme G, chloroplastic OS=Nicotiana tabacum PE=2 SV=1	82.9				COG0469	KOG2323	_		GO:0009507|chloroplast	GO:0000287|magnesium ion binding;GO:0004743|pyruvate kinase activity;GO:0005524|ATP binding;GO:0016301|kinase activity;GO:0030955|potassium ion binding	ko:K00873	PK, pyk	path:ko00010;path:ko00230;path:ko00620;path:ko01100;path:ko01110;path:ko01120;path:ko01130;path:ko01200;path:ko01230;path:ko04922;path:ko04930;path:ko05203;path:ko05230	m.3949|TraesCS1A03G0560800:113-1807(+)	complete	PF00224.18|PK|Pyruvate kinase, barrel domain|TraesCS1A03G0560800.1|m.3949:83-419;PF02887.13|PK_C|Pyruvate kinase, alpha/beta domain|TraesCS1A03G0560800.1|m.3949:462-543
TraesCS1A03G0560900	931	XP_020197007.1	XP_020197007.1 NADH dehydrogenase [ubiquinone] 1 alpha subcomplex assembly factor 3-like [Aegilops tauschii subsp. tauschii]	97.5	sp|Q6DFN1|NDUF3_XENTR	sp|Q6DFN1|NDUF3_XENTR NADH dehydrogenase [ubiquinone] 1 alpha subcomplex assembly factor 3 OS=Xenopus tropicalis GN=ndufaf3 PE=2 SV=1	58.7	_	_	_	_	_	_	GO:0032981|mitochondrial respiratory chain complex I assembly	GO:0005634|nucleus;GO:0005743|mitochondrial inner membrane	_	ko:K09008	NDUFAF3		m.3951|TraesCS1A03G0560900:1-606(+)	5prime_partial	PF04430.11|DUF498|Protein of unknown function (DUF498/DUF598)|TraesCS1A03G0560900.1|m.3951:88-194
TraesCS1A03G0562200	2233	XP_020194166.1	XP_020194166.1 dynamin-related protein 1E-like [Aegilops tauschii subsp. tauschii]	81.6	sp|Q9FNX5|DRP1E_ARATH	sp|Q9FNX5|DRP1E_ARATH Dynamin-related protein 1E OS=Arabidopsis thaliana GN=DRP1E PE=1 SV=1	72.4	_	_	_	_	_	_	GO:0000266|mitochondrial fission;GO:0007049|cell cycle;GO:0016192|vesicle-mediated transport;GO:0046686|response to cadmium ion;GO:0050832|defense response to fungus;GO:0051301|cell division	GO:0005739|mitochondrion;GO:0005773|vacuole;GO:0005774|vacuolar membrane;GO:0005874|microtubule;GO:0005886|plasma membrane;GO:0009506|plasmodesma;GO:0009524|phragmoplast	GO:0003924|GTPase activity;GO:0005525|GTP binding;GO:0008017|microtubule binding	ko:K01528	DNM	path:ko04072;path:ko04144;path:ko04721;path:ko04961;path:ko05100	m.3966|TraesCS1A03G0562200:534-2009(+)	complete	PF01031.17|Dynamin_M|Dynamin central region|TraesCS1A03G0562200.3|m.3966:94-361;PF02212.15|GED|Dynamin GTPase effector domain|TraesCS1A03G0562200.3|m.3966:395-487;PF00350.20|Dynamin_N|Dynamin family|TraesCS1A03G0562200.3|m.3966:7-84
TraesCS1A03G0567100	2169	XP_020194155.1	XP_020194155.1 E3 ubiquitin-protein ligase ATL4-like [Aegilops tauschii subsp. tauschii]	95.1	sp|Q9FHG8|ATL50_ARATH	sp|Q9FHG8|ATL50_ARATH Putative RING-H2 finger protein ATL50 OS=Arabidopsis thaliana GN=ATL50 PE=3 SV=1	58.9	_	_	_	_	_	_	GO:0043161|proteasome-mediated ubiquitin-dependent protein catabolic process	GO:0016021|integral component of membrane	GO:0046872|metal ion binding;GO:0061630|ubiquitin protein ligase activity	ko:K10663	ATL4		m.3986|TraesCS1A03G0567100:295-1407(+)	complete	PF13639.3|zf-RING_2|Ring finger domain|TraesCS1A03G0567100.1|m.3986:142-185;PF12861.4|zf-ANAPC11|Anaphase-promoting complex subunit 11 RING-H2 finger|TraesCS1A03G0567100.1|m.3986:136-188;PF00097.22|zf-C3HC4|Zinc finger, C3HC4 type (RING finger)|TraesCS1A03G0567100.1|m.3986:143-184
TraesCS1A03G0571800	1125	XP_020165489.1	XP_020165489.1 mediator of RNA polymerase II transcription subunit 31 [Aegilops tauschii subsp. tauschii]	97.8	sp|Q8VYB1|MED31_ARATH	sp|Q8VYB1|MED31_ARATH Mediator of RNA polymerase II transcription subunit 31 OS=Arabidopsis thaliana GN=MED31 PE=1 SV=1	79.6	_	_	_	_	_	_	GO:0006351|transcription, DNA-templated;GO:0006357|regulation of transcription by RNA polymerase II	GO:0016592|mediator complex;GO:0070847|core mediator complex	GO:0003713|transcription coactivator activity	ko:K15153	MED31, SOH1		m.4007|TraesCS1A03G0571800:109-729(+)	complete	PF05669.9|Med31|SOH1|TraesCS1A03G0571800.1|m.4007:33-125
TraesCS1A03G0572200	1091	XP_020177701.1	XP_020177701.1 cyclin-P4-1-like [Aegilops tauschii subsp. tauschii]	98.8	sp|Q7XC35|CCP41_ORYSJ	sp|Q7XC35|CCP41_ORYSJ Cyclin-P4-1 OS=Oryza sativa subsp. japonica GN=CYCP4-1 PE=2 SV=1	81	_	_	_	_	_	_	GO:0000079|regulation of cyclin-dependent protein serine/threonine kinase activity;GO:0007049|cell cycle;GO:0051301|cell division		GO:0019901|protein kinase binding	_	_	_	m.4010|TraesCS1A03G0572200:1-834(+)	5prime_partial	PF08613.8|Cyclin|Cyclin|TraesCS1A03G0572200.1|m.4010:49-209;PF00134.20|Cyclin_N|Cyclin, N-terminal domain|TraesCS1A03G0572200.1|m.4010:119-209
TraesCS1A03G0572400	826	EMS63724.1	EMS63724.1 Nucleoside diphosphate kinase 1 [Triticum urartu]	99.3	sp|P93554|NDK1_SACOF	sp|P93554|NDK1_SACOF Nucleoside diphosphate kinase 1 OS=Saccharum officinarum GN=NDPK1 PE=1 SV=1	94.6	_	_	_	_	_	_	GO:0006183|GTP biosynthetic process;GO:0006228|UTP biosynthetic process;GO:0006241|CTP biosynthetic process		GO:0004550|nucleoside diphosphate kinase activity;GO:0005524|ATP binding;GO:0046872|metal ion binding	ko:K00940	ndk, NME	path:ko00230;path:ko00240;path:ko01100;path:ko01110;path:ko01130;path:ko04016	m.4013|TraesCS1A03G0572400:2-514(+)	5prime_partial	PF00334.16|NDK|Nucleoside diphosphate kinase|TraesCS1A03G0572400.1|m.4013:23-154
TraesCS1A03G0574000	1187	XP_020172805.1	XP_020172805.1 ethylene-responsive transcription factor 5-like [Aegilops tauschii subsp. tauschii]	80.3	sp|Q40478|ERF5_TOBAC	sp|Q40478|ERF5_TOBAC Ethylene-responsive transcription factor 5 OS=Nicotiana tabacum GN=ERF5 PE=2 SV=1	58.7	_	_	_	_	_	_	GO:0006351|transcription, DNA-templated;GO:0006952|defense response;GO:0009873|ethylene-activated signaling pathway	GO:0005634|nucleus	GO:0003677|DNA binding;GO:0003700|DNA-binding transcription factor activity	ko:K09286	EREBP		m.4031|TraesCS1A03G0574000:107-817(+)	complete	PF00847.17|AP2|AP2 domain|TraesCS1A03G0574000.1|m.4031:85-135
TraesCS1A03G0574500	2641	XP_020181082.1	XP_020181082.1 ABC transporter E family member 2-like isoform X1 [Aegilops tauschii subsp. tauschii]	98.7	sp|Q8LPJ4|AB2E_ARATH	sp|Q8LPJ4|AB2E_ARATH ABC transporter E family member 2 OS=Arabidopsis thaliana GN=ABCE2 PE=2 SV=1	90.3	_	_	_	_	_	_	GO:0000054|ribosomal subunit export from nucleus;GO:0006413|translational initiation;GO:0006415|translational termination	GO:0005622|intracellular;GO:0016020|membrane	GO:0005215|transporter activity;GO:0005506|iron ion binding;GO:0005524|ATP binding;GO:0016887|ATPase activity;GO:0043024|ribosomal small subunit binding;GO:0051539|4 iron, 4 sulfur cluster binding	ko:K06174	ABCE1, Rli1		m.4038|TraesCS1A03G0574500:173-1981(+)	complete	PF00005.24|ABC_tran|ABC transporter|TraesCS1A03G0574500.2|m.4038:102-244;PF00005.24|ABC_tran|ABC transporter|TraesCS1A03G0574500.2|m.4038:368-495;PF04068.12|RLI|Possible Fer4-like domain in RNase L inhibitor, RLI|TraesCS1A03G0574500.2|m.4038:4-33;PF00037.24|Fer4|4Fe-4S binding domain|TraesCS1A03G0574500.2|m.4038:46-68;PF12837.4|Fer4_6|4Fe-4S binding domain|TraesCS1A03G0574500.2|m.4038:45-67
TraesCS1A03G0576200	1421	XP_020169621.1	XP_020169621.1 uncharacterized protein LOC109755147 [Aegilops tauschii subsp. tauschii]	99.4	sp|Q7XC57|MYBS3_ORYSJ	sp|Q7XC57|MYBS3_ORYSJ Transcription factor MYBS3 OS=Oryza sativa subsp. japonica GN=MYBS3 PE=2 SV=1	88.2				_	KOG0724	_	GO:0006351|transcription, DNA-templated;GO:0009723|response to ethylene;GO:0009739|response to gibberellin;GO:0009744|response to sucrose;GO:0045892|negative regulation of transcription, DNA-templated	GO:0005634|nucleus	GO:0003677|DNA binding;GO:0003700|DNA-binding transcription factor activity;GO:0046872|metal ion binding	_	_	_	m.4054|TraesCS1A03G0576200:2-1105(+)	5prime_partial	PF00249.28|Myb_DNA-binding|Myb-like DNA-binding domain|TraesCS1A03G0576200.1|m.4054:145-189
TraesCS1A03G0577200	1519	XP_020151452.1	XP_020151452.1 autophagy-related protein 3 [Aegilops tauschii subsp. tauschii]	100	sp|Q0WWQ1|ATG3_ARATH	sp|Q0WWQ1|ATG3_ARATH Autophagy-related protein 3 OS=Arabidopsis thaliana GN=ATG3 PE=1 SV=2	78.5				_	KOG2981	_	GO:0000045|autophagosome assembly;GO:0000422|autophagy of mitochondrion;GO:0015031|protein transport;GO:0044804|autophagy of nucleus	GO:0000153|cytoplasmic ubiquitin ligase complex;GO:0005829|cytosol	GO:0019776|Atg8 ligase activity	ko:K08343	ATG3	path:ko04136;path:ko04138;path:ko04140	m.4070|TraesCS1A03G0577200:2-1225(+)	5prime_partial	PF03986.10|Autophagy_N|Autophagocytosis associated protein (Atg3), N-terminal domain|TraesCS1A03G0577200.1|m.4070:100-247;PF03987.12|Autophagy_act_C|Autophagocytosis associated protein, active-site domain|TraesCS1A03G0577200.1|m.4070:292-353;PF10381.6|Autophagy_C|Autophagocytosis associated protein C-terminal|TraesCS1A03G0577200.1|m.4070:374-398
TraesCS1A03G0580100	1603	AAX13282.1	AAX13282.1 DREB transcription factor 4A [Triticum aestivum]	100	sp|Q5W6R4|DRE2B_ORYSJ	sp|Q5W6R4|DRE2B_ORYSJ Dehydration-responsive element-binding protein 2B OS=Oryza sativa subsp. japonica GN=DREB2B PE=2 SV=2	61.3	_	_	_	_	_	_	GO:0006351|transcription, DNA-templated;GO:0009408|response to heat;GO:0009414|response to water deprivation;GO:0009651|response to salt stress;GO:0045893|positive regulation of transcription, DNA-templated	GO:0005634|nucleus	GO:0003677|DNA binding;GO:0003700|DNA-binding transcription factor activity;GO:0043565|sequence-specific DNA binding;GO:0044212|transcription regulatory region DNA binding	_	_	_	m.4104|TraesCS1A03G0580100:2-1318(+)	5prime_partial	PF00847.17|AP2|AP2 domain|TraesCS1A03G0580100.3|m.4104:181-231
TraesCS1A03G0580200	1102	XP_020156605.1	XP_020156605.1 uncharacterized protein At5g01610-like [Aegilops tauschii subsp. tauschii]	100	sp|Q9M015|Y5161_ARATH	sp|Q9M015|Y5161_ARATH Uncharacterized protein At5g01610 OS=Arabidopsis thaliana GN=At5g01610 PE=1 SV=1	88.8				_	_	NOG225892	_	_	_	_	_	_	m.4110|TraesCS1A03G0580200:157-669(+)	complete	PF04398.9|DUF538|Protein of unknown function, DUF538|TraesCS1A03G0580200.1|m.4110:56-159
TraesCS1A03G0581700	2525	XP_020156607.1	XP_020156607.1 cytosolic endo-beta-N-acetylglucosaminidase 1-like [Aegilops tauschii subsp. tauschii]	98.2	sp|F4JZC2|ENAS1_ARATH	sp|F4JZC2|ENAS1_ARATH Cytosolic endo-beta-N-acetylglucosaminidase 1 OS=Arabidopsis thaliana GN=ENGASE1 PE=1 SV=1	65.5	_	_	_	_	_	_	GO:0006491|N-glycan processing;GO:0006517|protein deglycosylation	GO:0005737|cytoplasm;GO:0005773|vacuole;GO:0005829|cytosol	GO:0033925|mannosyl-glycoprotein endo-beta-N-acetylglucosaminidase activity	_	_	_	m.4115|TraesCS1A03G0581700:182-2314(+)	complete	PF03644.10|Glyco_hydro_85|Glycosyl hydrolase family 85|TraesCS1A03G0581700.1|m.4115:103-380
TraesCS1A03G0583500	1734	XP_020149172.1	XP_020149172.1 pentatricopeptide repeat-containing protein At2g30100, chloroplastic [Aegilops tauschii subsp. tauschii]	99.3	sp|Q0WNN7|PP176_ARATH	sp|Q0WNN7|PP176_ARATH Pentatricopeptide repeat-containing protein At2g30100, chloroplastic OS=Arabidopsis thaliana GN=At2g30100 PE=2 SV=2	72.2				_	_	NOG276950	GO:0009451|RNA modification	GO:0009507|chloroplast;GO:0043231|intracellular membrane-bounded organelle	GO:0003723|RNA binding;GO:0004519|endonuclease activity	_	_	_	m.4130|TraesCS1A03G0583500:2-1297(+)	5prime_partial	_
TraesCS1A03G0587800	3097	XP_020168517.1	XP_020168517.1 probable AMP deaminase isoform X1 [Aegilops tauschii subsp. tauschii]	98.3	sp|O80452|AMPD_ARATH	sp|O80452|AMPD_ARATH AMP deaminase OS=Arabidopsis thaliana GN=AMPD PE=1 SV=2	84.3				COG1816	KOG1096	_	GO:0009737|response to abscisic acid;GO:0009793|embryo development ending in seed dormancy;GO:0032264|IMP salvage	GO:0005634|nucleus;GO:0005783|endoplasmic reticulum;GO:0005829|cytosol;GO:0031307|integral component of mitochondrial outer membrane;GO:0043231|intracellular membrane-bounded organelle	GO:0003876|AMP deaminase activity;GO:0005524|ATP binding;GO:0043424|protein histidine kinase binding;GO:0046872|metal ion binding	ko:K01490	AMPD	path:ko00230;path:ko01100;path:ko01110;path:ko01130	m.4158|TraesCS1A03G0587800:78-2687(+)	complete	PF00962.19|A_deaminase|Adenosine/AMP deaminase|TraesCS1A03G0587800.2|m.4158:414-820
TraesCS1A03G0589400	1337	XP_020150678.1	XP_020150678.1 glycine-rich cell wall structural protein-like isoform X2 [Aegilops tauschii subsp. tauschii]	93.4	_	_	_	_	_	_	_	_	_	_	_	_	_	_	_	m.4174|TraesCS1A03G0589400:127-1089(+)	complete	_
TraesCS1A03G0593300	2174	EMS64498.1	EMS64498.1 putative protein phosphatase 2C 48 [Triticum urartu]	90.8	sp|Q6L482|P2C48_ORYSJ	sp|Q6L482|P2C48_ORYSJ Probable protein phosphatase 2C 48 OS=Oryza sativa subsp. japonica GN=Os05g0358500 PE=2 SV=1	85.6				COG0631	KOG0698	_			GO:0004722|protein serine/threonine phosphatase activity;GO:0046872|metal ion binding	_	_	_	m.4217|TraesCS1A03G0593300:407-1528(+)	complete	PF00481.18|PP2C|Protein phosphatase 2C|TraesCS1A03G0593300.1|m.4217:102-347
TraesCS1A03G0593400	1881	XP_020150886.1	XP_020150886.1 probable protein phosphatase 2C 48 [Aegilops tauschii subsp. tauschii]	97.3	sp|Q6L482|P2C48_ORYSJ	sp|Q6L482|P2C48_ORYSJ Probable protein phosphatase 2C 48 OS=Oryza sativa subsp. japonica GN=Os05g0358500 PE=2 SV=1	83.9				COG0631	KOG0698	_			GO:0004722|protein serine/threonine phosphatase activity;GO:0046872|metal ion binding	_	_	_	m.4219|TraesCS1A03G0593400:371-1387(+)	complete	PF00481.18|PP2C|Protein phosphatase 2C|TraesCS1A03G0593400.1|m.4219:68-312
TraesCS1A03G0595700	411	AFK39648.1	AFK39648.1 unknown [Medicago truncatula]	89	sp|P59226|H32_ARATH	sp|P59226|H32_ARATH Histone H3.2 OS=Arabidopsis thaliana GN=HTR2 PE=1 SV=2	89	_	_	_	_	_	_	GO:0006334|nucleosome assembly	GO:0000786|nucleosome;GO:0005634|nucleus;GO:0010369|chromocenter	GO:0031492|nucleosomal DNA binding;GO:0046982|protein heterodimerization activity	ko:K11253	H3	path:ko05034;path:ko05202;path:ko05322	m.4234|TraesCS1A03G0595700:1-411(+)	complete	PF00125.21|Histone|Core histone H2A/H2B/H3/H4|TraesCS1A03G0595700.1|m.4234:1-132
TraesCS1A03G0597500	1787	EMS51568.1	EMS51568.1 Chaperone protein dnaJ 49 [Triticum urartu]	100	sp|Q9FH28|DNJ49_ARATH	sp|Q9FH28|DNJ49_ARATH Chaperone protein dnaJ 49 OS=Arabidopsis thaliana GN=ATJ49 PE=2 SV=2	65.5	_	_	_	_	_	_		GO:0016021|integral component of membrane	_	ko:K09518	DNAJB12	path:ko04141	m.4253|TraesCS1A03G0597500:112-1212(+)	complete	PF00226.28|DnaJ|DnaJ domain|TraesCS1A03G0597500.1|m.4253:106-167;PF09320.8|DUF1977|Domain of unknown function (DUF1977)|TraesCS1A03G0597500.1|m.4253:277-346
TraesCS1A03G0599900	495	EMS51967.1	EMS51967.1 hypothetical protein TRIUR3_17301 [Triticum urartu]	100	_	_	_				_	_	NOG283642	_	_	_	_	_	_	m.4268|TraesCS1A03G0599900:1-495(+)	complete	PF04398.9|DUF538|Protein of unknown function, DUF538|TraesCS1A03G0599900.1|m.4268:24-132
TraesCS1A03G0605200	917	XP_020167596.1	XP_020167596.1 signal peptidase complex catalytic subunit SEC11A-like [Aegilops tauschii subsp. tauschii]	100	sp|P67810|SC11A_BOVIN	sp|P67810|SC11A_BOVIN Signal peptidase complex catalytic subunit SEC11A OS=Bos taurus GN=SEC11A PE=2 SV=1	77.8	_	_	_	_	_	_	GO:0006465|signal peptide processing	GO:0005787|signal peptidase complex;GO:0016021|integral component of membrane;GO:0031090|organelle membrane;GO:0070062|extracellular exosome	GO:0008233|peptidase activity;GO:0008236|serine-type peptidase activity	ko:K13280	SEC11, sipW	path:ko03060	m.4296|TraesCS1A03G0605200:174-716(+)	complete	PF00717.20|Peptidase_S24|Peptidase S24-like|TraesCS1A03G0605200.1|m.4296:53-105
TraesCS1A03G0605700	2918	XP_020167587.1	XP_020167587.1 conserved oligomeric Golgi complex subunit 5 [Aegilops tauschii subsp. tauschii]	97.9	sp|Q8C0L8|COG5_MOUSE	sp|Q8C0L8|COG5_MOUSE Conserved oligomeric Golgi complex subunit 5 OS=Mus musculus GN=Cog5 PE=1 SV=3	51.7				_	KOG2211	_	GO:0006891|intra-Golgi vesicle-mediated transport;GO:0015031|protein transport;GO:0048219|inter-Golgi cisterna vesicle-mediated transport	GO:0000139|Golgi membrane;GO:0005654|nucleoplasm;GO:0005794|Golgi apparatus;GO:0005829|cytosol;GO:0016020|membrane;GO:0017119|Golgi transport complex	_	ko:K20292	COG5		m.4300|TraesCS1A03G0605700:97-2553(+)	complete	PF10392.6|COG5|Golgi transport complex subunit 5|TraesCS1A03G0605700.1|m.4300:51-174
TraesCS1A03G0606500	732	EMS58837.1	EMS58837.1 Tryptophan aminotransferase 1 [Triticum urartu]	99.2	sp|O80800|ACPM2_ARATH	sp|O80800|ACPM2_ARATH Acyl carrier protein 2, mitochondrial OS=Arabidopsis thaliana GN=MTACP2 PE=1 SV=1	77				COG0236	KOG1748	_	GO:0009245|lipid A biosynthetic process;GO:0055114|oxidation-reduction process	GO:0005739|mitochondrion;GO:0005759|mitochondrial matrix;GO:0005829|cytosol;GO:0070469|respirasome	GO:0000035|acyl binding;GO:0000036|acyl carrier activity;GO:0031177|phosphopantetheine binding;GO:0046872|metal ion binding;GO:0050897|cobalt ion binding	ko:K03955	NDUFAB1	path:ko00190;path:ko01100;path:ko04723;path:ko04932;path:ko05010;path:ko05012;path:ko05016	m.4301|TraesCS1A03G0606500:3-467(+)	5prime_partial	PF00550.22|PP-binding|Phosphopantetheine attachment site|TraesCS1A03G0606500.1|m.4301:81-147
TraesCS1A03G0611000	2536	XP_003573669.1	XP_003573669.1 threonine--tRNA ligase, mitochondrial 1 [Brachypodium distachyon]	86.3	sp|O04630|SYTM1_ARATH	sp|O04630|SYTM1_ARATH Threonine--tRNA ligase, mitochondrial 1 OS=Arabidopsis thaliana GN=THRRS PE=1 SV=3	79.1				COG0441	KOG1637	_	GO:0006435|threonyl-tRNA aminoacylation	GO:0005618|cell wall;GO:0005737|cytoplasm;GO:0005739|mitochondrion;GO:0005829|cytosol;GO:0005886|plasma membrane;GO:0009507|chloroplast;GO:0016020|membrane	GO:0004829|threonine-tRNA ligase activity;GO:0005524|ATP binding;GO:0046872|metal ion binding	ko:K01868	TARS, thrS	path:ko00970	m.4329|TraesCS1A03G0611000:1-2157(+)	5prime_partial	PF00587.22|tRNA-synt_2b|tRNA synthetase class II core domain (G, H, P, S and T)|TraesCS1A03G0611000.1|m.4329:402-611;PF03129.17|HGTP_anticodon|Anticodon binding domain|TraesCS1A03G0611000.1|m.4329:623-712;PF02824.18|TGS|TGS domain|TraesCS1A03G0611000.1|m.4329:83-143;PF07973.11|tRNA_SAD|Threonyl and Alanyl tRNA synthetase second additional domain|TraesCS1A03G0611000.1|m.4329:257-301
TraesCS1A03G0613200	1022	XP_020167588.1	XP_020167588.1 uncharacterized protein LOC109753066 [Aegilops tauschii subsp. tauschii]	95.5	_	_	_	_	_	_	_	_	_	_	_	_	_	_	_	m.4338|TraesCS1A03G0613200:42-1022(+)	complete	PF03060.12|NMO|Nitronate monooxygenase|TraesCS1A03G0613200.1|m.4338:7-73;PF03060.12|NMO|Nitronate monooxygenase|TraesCS1A03G0613200.1|m.4338:74-308;PF01070.15|FMN_dh|FMN-dependent dehydrogenase|TraesCS1A03G0613200.1|m.4338:117-199
TraesCS1A03G0613600	1744	XP_020172308.1	XP_020172308.1 RNA-binding protein BRN1-like [Aegilops tauschii subsp. tauschii]	99.3	sp|Q8LFS6|BRN1L_ARATH	sp|Q8LFS6|BRN1L_ARATH RNA-binding protein BRN1 OS=Arabidopsis thaliana GN=BRN1 PE=2 SV=1	74.4	_	_	_	_	_	_	GO:0006402|mRNA catabolic process;GO:0009626|plant-type hypersensitive response;GO:0009908|flower development;GO:0080151|positive regulation of salicylic acid mediated signaling pathway;GO:2000028|regulation of photoperiodism, flowering	GO:0005737|cytoplasm	GO:0003729|mRNA binding	ko:K13207	CUGBP, BRUNOL, CELF		m.4347|TraesCS1A03G0613600:1-1476(+)	5prime_partial	PF00076.19|RRM_1|RNA recognition motif. (a.k.a. RRM, RBD, or RNP domain)|TraesCS1A03G0613600.3|m.4347:73-137;PF00076.19|RRM_1|RNA recognition motif. (a.k.a. RRM, RBD, or RNP domain)|TraesCS1A03G0613600.3|m.4347:161-229;PF00076.19|RRM_1|RNA recognition motif. (a.k.a. RRM, RBD, or RNP domain)|TraesCS1A03G0613600.3|m.4347:407-477
TraesCS1A03G0614900	150	BAK05368.1	BAK05368.1 predicted protein [Hordeum vulgare subsp. vulgare]	100	_	_	_	_	_	_	_	_	_	_	_	_	_	_	_	_	_	_
TraesCS1A03G0615800	1195	BAJ89666.1	BAJ89666.1 predicted protein [Hordeum vulgare subsp. vulgare]	92.8	sp|Q942X4|SDH4_ORYSJ	sp|Q942X4|SDH4_ORYSJ Succinate dehydrogenase subunit 4, mitochondrial OS=Oryza sativa subsp. japonica GN=SDH4 PE=1 SV=1	70.7	_	_	_	_	_	_	GO:0006099|tricarboxylic acid cycle	GO:0005743|mitochondrial inner membrane;GO:0016021|integral component of membrane;GO:0045273|respiratory chain complex II	GO:0046872|metal ion binding	_	_	_	m.4371|TraesCS1A03G0615800:79-747(+)	complete	_
TraesCS1A03G0621200	1307	XP_020167588.1	XP_020167588.1 uncharacterized protein LOC109753066 [Aegilops tauschii subsp. tauschii]	98.5	_	_	_	_	_	_	_	_	_	_	_	_	_	_	_	m.4397|TraesCS1A03G0621200:191-1204(+)	complete	PF03060.12|NMO|Nitronate monooxygenase|TraesCS1A03G0621200.1|m.4397:7-73;PF03060.12|NMO|Nitronate monooxygenase|TraesCS1A03G0621200.1|m.4397:72-320;PF01070.15|FMN_dh|FMN-dependent dehydrogenase|TraesCS1A03G0621200.1|m.4397:117-199
TraesCS1A03G0621900	858	XP_020167597.1	XP_020167597.1 probable calcium-binding protein CML15 [Aegilops tauschii subsp. tauschii]	92.6	sp|Q6L4D4|CML15_ORYSJ	sp|Q6L4D4|CML15_ORYSJ Probable calcium-binding protein CML15 OS=Oryza sativa subsp. japonica GN=CML15 PE=2 SV=1	64.5	_	_	_	_	_	_			GO:0005509|calcium ion binding	ko:K13448	CML	path:ko04626	m.4400|TraesCS1A03G0621900:1-603(+)	5prime_partial	PF13499.3|EF-hand_7|EF-hand domain pair|TraesCS1A03G0621900.1|m.4400:52-112;PF13499.3|EF-hand_7|EF-hand domain pair|TraesCS1A03G0621900.1|m.4400:122-185;PF00036.29|EF-hand_1|EF hand|TraesCS1A03G0621900.1|m.4400:53-80;PF00036.29|EF-hand_1|EF hand|TraesCS1A03G0621900.1|m.4400:89-112;PF00036.29|EF-hand_1|EF hand|TraesCS1A03G0621900.1|m.4400:124-151;PF00036.29|EF-hand_1|EF hand|TraesCS1A03G0621900.1|…
TraesCS1A03G0622500	4516	XP_020148180.1	XP_020148180.1 uncharacterized protein LOC109733380 isoform X2 [Aegilops tauschii subsp. tauschii]	86.6	sp|A0A1P8BH59|PICBP_ARATH	sp|A0A1P8BH59|PICBP_ARATH Calmodulin binding protein PICBP OS=Arabidopsis thaliana GN=PICBP PE=2 SV=1	73.4	_	_	_	_	_	_	GO:0006952|defense response	GO:0005886|plasma membrane	GO:0005516|calmodulin binding	_	_	_	m.4409|TraesCS1A03G0622500:358-4005(+)	complete	PF07839.8|CaM_binding|Plant calmodulin-binding domain|TraesCS1A03G0622500.1|m.4409:1119-1198
TraesCS1A03G0623400	850	XP_020148187.1	XP_020148187.1 mitochondrial fission 1 protein A-like [Aegilops tauschii subsp. tauschii]	100	sp|Q9M1J1|FIS1A_ARATH	sp|Q9M1J1|FIS1A_ARATH Mitochondrial fission 1 protein A OS=Arabidopsis thaliana GN=FIS1A PE=1 SV=1	81.2	_	_	_	_	_	_	GO:0000266|mitochondrial fission;GO:0007005|mitochondrion organization;GO:0016559|peroxisome fission	GO:0005739|mitochondrion;GO:0005741|mitochondrial outer membrane;GO:0005777|peroxisome;GO:0005778|peroxisomal membrane;GO:0009507|chloroplast;GO:0016021|integral component of membrane	_	ko:K17969	FIS1, TTC11, MDV2	path:ko04137;path:ko04139	m.4425|TraesCS1A03G0623400:1-624(+)	5prime_partial	PF14853.3|Fis1_TPR_C|Fis1 C-terminal tetratricopeptide repeat|TraesCS1A03G0623400.1|m.4425:130-182;PF14852.3|Fis1_TPR_N|Fis1 N-terminal tetratricopeptide repeat|TraesCS1A03G0623400.1|m.4425:92-122
TraesCS1A03G0625800	945	XP_020148165.1	XP_020148165.1 uncharacterized protein LOC109733368 [Aegilops tauschii subsp. tauschii]	98.5	_	_	_	_	_	_	_	_	_	_	_	_	_	_	_	m.4455|TraesCS1A03G0625800:99-716(+)	complete	PF14009.3|DUF4228|Domain of unknown function (DUF4228)|TraesCS1A03G0625800.1|m.4455:1-192
TraesCS1A03G0627800	1186	XP_020179481.1	XP_020179481.1 late embryogenesis abundant protein, group 3-like [Aegilops tauschii subsp. tauschii]	97.1	_	_	_	_	_	_	_	_	_	_	_	_	_	_	_	m.4490|TraesCS1A03G0627800:556-1095(+)	complete	_
TraesCS1A03G0628300	1873	XP_020196303.1	XP_020196303.1 protein RETICULATA-RELATED 4, chloroplastic-like [Aegilops tauschii subsp. tauschii]	98.2	sp|Q94CJ5|RER4_ARATH	sp|Q94CJ5|RER4_ARATH Protein RETICULATA-RELATED 4, chloroplastic OS=Arabidopsis thaliana GN=RER4 PE=2 SV=1	89.5				_	_	NOG240917	GO:0007275|multicellular organism development	GO:0005739|mitochondrion;GO:0009507|chloroplast;GO:0009536|plastid;GO:0009706|chloroplast inner membrane;GO:0009941|chloroplast envelope;GO:0016021|integral component of membrane	_	_	_	_	m.4493|TraesCS1A03G0628300:1-1326(+)	5prime_partial	PF11891.5|DUF3411|Domain of unknown function (DUF3411)|TraesCS1A03G0628300.1|m.4493:218-395
TraesCS1A03G0629600	1855	XP_020194283.1	XP_020194283.1 cyclin-dependent kinase C-2-like [Aegilops tauschii subsp. tauschii]	98.4	sp|Q5JK68|CDKC2_ORYSJ	sp|Q5JK68|CDKC2_ORYSJ Cyclin-dependent kinase C-2 OS=Oryza sativa subsp. japonica GN=CDKC-2 PE=2 SV=1	92.9	_	_	_	_	_	_	GO:0006468|protein phosphorylation	GO:0005634|nucleus	GO:0004693|cyclin-dependent protein serine/threonine kinase activity;GO:0005524|ATP binding;GO:0008353|RNA polymerase II CTD heptapeptide repeat kinase activity	ko:K08819	CDK12_13		m.4505|TraesCS1A03G0629600:124-1665(+);m.4507|TraesCS1A03G0629600:1349-1672(+)	complete;complete	PF00069.22|Pkinase|Protein kinase domain|TraesCS1A03G0629600.1|m.4505:25-325;PF07714.14|Pkinase_Tyr|Protein tyrosine kinase|TraesCS1A03G0629600.1|m.4505:27-246
TraesCS1A03G0632000	3548	XP_020188382.1	XP_020188382.1 mannosylglycoprotein endo-beta-mannosidase [Aegilops tauschii subsp. tauschii]	99.1	sp|Q5H7P5|EBM_LILLO	sp|Q5H7P5|EBM_LILLO Mannosylglycoprotein endo-beta-mannosidase OS=Lilium longiflorum GN=EBM PE=1 SV=4	82.2	_	_	_	_	_	_	GO:0005975|carbohydrate metabolic process		GO:0033947|mannosylglycoprotein endo-beta-mannosidase activity	ko:K18577	EBM		m.4531|TraesCS1A03G0632000:251-3193(+)	complete	PF00703.18|Glyco_hydro_2|Glycosyl hydrolases family 2|TraesCS1A03G0632000.3|m.4531:217-336;PF02836.14|Glyco_hydro_2_C|Glycosyl hydrolases family 2, TIM barrel domain|TraesCS1A03G0632000.3|m.4531:350-477
TraesCS1A03G0632500	2148	XP_020188381.1	XP_020188381.1 uncharacterized protein LOC109774074 [Aegilops tauschii subsp. tauschii]	97.4	_	_	_				_	KOG4698	_	_	_	_	_	_	_	m.4537|TraesCS1A03G0632500:3-1871(+)	5prime_partial	PF04577.11|DUF563|Protein of unknown function (DUF563)|TraesCS1A03G0632500.2|m.4537:305-540
TraesCS1A03G0634200	2097	XP_020157205.1	XP_020157205.1 decapping nuclease DXO homolog, chloroplastic [Aegilops tauschii subsp. tauschii]	98.4	sp|Q8RY73|DXO_ARATH	sp|Q8RY73|DXO_ARATH Decapping nuclease DXO homolog, chloroplastic OS=Arabidopsis thaliana GN=At4g17620 PE=1 SV=1	79.3	_	_	_	_	_	_		GO:0005829|cytosol;GO:0009507|chloroplast	GO:0000166|nucleotide binding;GO:0003723|RNA binding;GO:0004518|nuclease activity;GO:0046872|metal ion binding	ko:K14845	RAI1, DOM3Z		m.4551|TraesCS1A03G0634200:3-1655(+)	5prime_partial	PF08652.8|RAI1|RAI1 like PD-(D/E)XK nuclease|TraesCS1A03G0634200.1|m.4551:406-467
TraesCS1A03G0638500	2102	XP_020165608.1	XP_020165608.1 coatomer subunit delta-1 [Aegilops tauschii subsp. tauschii]	99.8	sp|Q0DJA0|COPD1_ORYSJ	sp|Q0DJA0|COPD1_ORYSJ Coatomer subunit delta-1 OS=Oryza sativa subsp. japonica GN=Os05g0310800 PE=2 SV=1	97.5	_	_	_	_	_	_	GO:0006890|retrograde vesicle-mediated transport, Golgi to endoplasmic reticulum;GO:0015031|protein transport	GO:0000139|Golgi membrane;GO:0030126|COPI vesicle coat	_	ko:K20471	COPD, ARCN1, RET2		m.4593|TraesCS1A03G0638500:282-1850(+)	complete	PF00928.18|Adap_comp_sub|Adaptor complexes medium subunit family|TraesCS1A03G0638500.1|m.4593:281-520
TraesCS1A03G0642400	312	XP_020151513.1	XP_020151513.1 uncharacterized protein LOC109736716 [Aegilops tauschii subsp. tauschii]	85.7	_	_	_				_	_	NOG253290	_	_	_	_	_	_	m.4614|TraesCS1A03G0642400:1-312(+)	complete	_
TraesCS1A03G0648300	1621	XP_020170690.1	XP_020170690.1 GDSL esterase/lipase At1g54790 [Aegilops tauschii subsp. tauschii]	98.9	sp|Q3ECP6|GDL22_ARATH	sp|Q3ECP6|GDL22_ARATH GDSL esterase/lipase At1g54790 OS=Arabidopsis thaliana GN=At1g54790 PE=2 SV=1	71.6	_	_	_	_	_	_	GO:0016042|lipid catabolic process	GO:0005576|extracellular region	GO:0016788|hydrolase activity, acting on ester bonds	_	_	_	m.4667|TraesCS1A03G0648300:259-1407(+)	complete	PF00657.19|Lipase_GDSL|GDSL-like Lipase/Acylhydrolase|TraesCS1A03G0648300.1|m.4667:34-360
TraesCS1A03G0648800	2680	XP_020153945.1	XP_020153945.1 uncharacterized protein LOC109739252 isoform X1 [Aegilops tauschii subsp. tauschii]	94.5	_	_	_	_	_	_	_	_	_	_	_	_	_	_	_	m.4674|TraesCS1A03G0648800:497-2197(+)	complete	PF03171.17|2OG-FeII_Oxy|2OG-Fe(II) oxygenase superfamily|TraesCS1A03G0648800.2|m.4674:351-432
TraesCS1A03G0653200	1877	XP_020188361.1	XP_020188361.1 cytochrome P450 734A1-like [Aegilops tauschii subsp. tauschii]	98.6	sp|O48786|C734A_ARATH	sp|O48786|C734A_ARATH Cytochrome P450 734A1 OS=Arabidopsis thaliana GN=CYP734A1 PE=2 SV=1	62.4	_	_	_	_	_	_	GO:0009741|response to brassinosteroid;GO:0010268|brassinosteroid homeostasis;GO:0016131|brassinosteroid metabolic process;GO:0040008|regulation of growth	GO:0016021|integral component of membrane	GO:0005506|iron ion binding;GO:0008395|steroid hydroxylase activity;GO:0016705|oxidoreductase activity, acting on paired donors, with incorporation or reduction of molecular oxygen;GO:0020037|heme binding	_	_	_	m.4725|TraesCS1A03G0653200:1-1638(+)	5prime_partial	PF00067.19|p450|Cytochrome P450|TraesCS1A03G0653200.1|m.4725:120-536
TraesCS1A03G0657200	2383	XP_020161544.1	XP_020161544.1 uncharacterized protein LOC109746851 [Aegilops tauschii subsp. tauschii]	97.6	_	_	_	_	_	_	_	_	_	_	_	_	_	_	_	m.4755|TraesCS1A03G0657200:157-2043(+)	complete	_
TraesCS1A03G0657800	2858	XP_020194253.1	XP_020194253.1 uncharacterized protein LOC109780075 isoform X1 [Aegilops tauschii subsp. tauschii]	94.9	_	_	_	_	_	_	_	_	_	_	_	_	_	_	_	m.4764|TraesCS1A03G0657800:218-2491(+)	complete	_
TraesCS1A03G0657900	1077	XP_020194249.1	XP_020194249.1 cysteine proteinase inhibitor 3-like isoform X1 [Aegilops tauschii subsp. tauschii]	97.2	sp|Q6I570|CYT3_ORYSJ	sp|Q6I570|CYT3_ORYSJ Cysteine proteinase inhibitor 3 OS=Oryza sativa subsp. japonica GN=Os05g0409300 PE=2 SV=1	78.9	_	_	_	_	_	_	GO:0006952|defense response;GO:2000117|negative regulation of cysteine-type endopeptidase activity	GO:0005576|extracellular region	GO:0002020|protease binding;GO:0004869|cysteine-type endopeptidase inhibitor activity	_	_	_	m.4765|TraesCS1A03G0657900:2-646(+)	5prime_partial	PF16845.2|SQAPI|Aspartic acid proteinase inhibitor|TraesCS1A03G0657900.1|m.4765:90-161;PF00031.18|Cystatin|Cystatin domain|TraesCS1A03G0657900.1|m.4765:84-158
TraesCS1A03G0659900	1920	XP_020181645.1	XP_020181645.1 AAA-ATPase ASD, mitochondrial-like [Aegilops tauschii subsp. tauschii]	97.3	sp|Q9FLD5|ASD_ARATH	sp|Q9FLD5|ASD_ARATH AAA-ATPase ASD, mitochondrial OS=Arabidopsis thaliana GN=AATP1 PE=1 SV=1	70	_	_	_	_	_	_	GO:0009409|response to cold;GO:0009414|response to water deprivation;GO:0009651|response to salt stress;GO:0009737|response to abscisic acid;GO:0010154|fruit development;GO:0010431|seed maturation	GO:0005739|mitochondrion;GO:0005783|endoplasmic reticulum;GO:0016021|integral component of membrane;GO:0031966|mitochondrial membrane	GO:0005524|ATP binding;GO:0016887|ATPase activity	ko:K08900	BCS1		m.4782|TraesCS1A03G0659900:150-1694(+)	complete	PF14363.3|AAA_assoc|Domain associated at C-terminal with AAA|TraesCS1A03G0659900.1|m.4782:36-128;PF00004.26|AAA|ATPase family associated with various cellular activities (AAA)|TraesCS1A03G0659900.1|m.4782:254-315;PF00004.26|AAA|ATPase family associated with various cellular activities (AAA)|TraesCS1A03G0659900.1|m.4782:348-404
TraesCS1A03G0660000	2458	XP_020181644.1	XP_020181644.1 uncharacterized protein LOC109767290 [Aegilops tauschii subsp. tauschii]	91.1	_	_	_				_	KOG4698	_	_	_	_	_	_	_	m.4783|TraesCS1A03G0660000:1-2160(+)	complete	PF04577.11|DUF563|Protein of unknown function (DUF563)|TraesCS1A03G0660000.1|m.4783:435-652
TraesCS1A03G0660800	1245	XP_020152279.1	XP_020152279.1 uncharacterized protein LOC109737563 [Aegilops tauschii subsp. tauschii]	77.1	_	_	_	_	_	_	_	_	_	_	_	_	_	_	_	m.4791|TraesCS1A03G0660800:1-1245(+)	complete	PF12937.4|F-box-like|F-box-like|TraesCS1A03G0660800.1|m.4791:32-69
TraesCS1A03G0663000	1710	XP_020169537.1	XP_020169537.1 tubulin beta-1 chain [Aegilops tauschii subsp. tauschii]	100	sp|Q9ZRB2|TBB1_WHEAT	sp|Q9ZRB2|TBB1_WHEAT Tubulin beta-1 chain OS=Triticum aestivum GN=TUBB1 PE=2 SV=1	99.8	_	_	_	_	_	_	GO:0007017|microtubule-based process	GO:0005737|cytoplasm;GO:0005874|microtubule	GO:0003924|GTPase activity;GO:0005200|structural constituent of cytoskeleton;GO:0005525|GTP binding	ko:K07375	TUBB	path:ko04145;path:ko04540;path:ko05130	m.4816|TraesCS1A03G0663000:1-1455(+)	5prime_partial	PF00091.22|Tubulin|Tubulin/FtsZ family, GTPase domain|TraesCS1A03G0663000.1|m.4816:42-250;PF03953.14|Tubulin_C|Tubulin C-terminal domain|TraesCS1A03G0663000.1|m.4816:300-420
TraesCS1A03G0664400	1887	XP_020193519.1	XP_020193519.1 beta-hexosaminidase 3-like [Aegilops tauschii subsp. tauschii]	98.1	sp|Q8L7S6|HEXO3_ARATH	sp|Q8L7S6|HEXO3_ARATH Beta-hexosaminidase 3 OS=Arabidopsis thaliana GN=HEXO3 PE=1 SV=1	79.3				COG3525	KOG2499	_	GO:0005975|carbohydrate metabolic process	GO:0005618|cell wall;GO:0005886|plasma membrane;GO:0009505|plant-type cell wall	GO:0004563|beta-N-acetylhexosaminidase activity;GO:0015929|hexosaminidase activity;GO:0102148|N-acetyl-beta-D-galactosaminidase activity	ko:K12373	HEXA_B	path:ko00511;path:ko00513;path:ko00520;path:ko00531;path:ko00603;path:ko00604;path:ko01100;path:ko04142	m.4832|TraesCS1A03G0664400:136-1719(+)	complete	PF00728.19|Glyco_hydro_20|Glycosyl hydrolase family 20, catalytic domain|TraesCS1A03G0664400.1|m.4832:174-478;PF14845.3|Glycohydro_20b2|beta-acetyl hexosaminidase like|TraesCS1A03G0664400.1|m.4832:31-149
TraesCS1A03G0667700	1670	XP_020194780.1	XP_020194780.1 guanosine nucleotide diphosphate dissociation inhibitor 1 [Aegilops tauschii subsp. tauschii]	100	sp|Q96254|GDI1_ARATH	sp|Q96254|GDI1_ARATH Guanosine nucleotide diphosphate dissociation inhibitor 1 OS=Arabidopsis thaliana GN=GDI1 PE=1 SV=1	93.7				COG5044	KOG1439	_	GO:0007264|small GTPase mediated signal transduction;GO:0015031|protein transport	GO:0005829|cytosol	GO:0005093|Rab GDP-dissociation inhibitor activity;GO:0005096|GTPase activator activity	ko:K17255	GDI1_2		m.4863|TraesCS1A03G0667700:2-1462(+)	5prime_partial	PF00996.15|GDI|GDP dissociation inhibitor|TraesCS1A03G0667700.2|m.4863:42-474
TraesCS1A03G0667800	1928	XP_020194781.1	XP_020194781.1 guanosine nucleotide diphosphate dissociation inhibitor 1-like [Aegilops tauschii subsp. tauschii]	99.8	sp|Q96254|GDI1_ARATH	sp|Q96254|GDI1_ARATH Guanosine nucleotide diphosphate dissociation inhibitor 1 OS=Arabidopsis thaliana GN=GDI1 PE=1 SV=1	93	_	_	_	_	_	_	GO:0007264|small GTPase mediated signal transduction;GO:0015031|protein transport	GO:0005829|cytosol	GO:0005093|Rab GDP-dissociation inhibitor activity;GO:0005096|GTPase activator activity	ko:K17255	GDI1_2		m.4864|TraesCS1A03G0667800:2-1564(+)	5prime_partial	PF00996.15|GDI|GDP dissociation inhibitor|TraesCS1A03G0667800.1|m.4864:75-507
TraesCS1A03G0669300	1626	XP_020193456.1	XP_020193456.1 PHD finger protein ALFIN-LIKE 5 [Aegilops tauschii subsp. tauschii]	100	sp|A2Y4R8|ALFL5_ORYSI	sp|A2Y4R8|ALFL5_ORYSI PHD finger protein ALFIN-LIKE 5 OS=Oryza sativa subsp. indica GN=OsI_19996 PE=3 SV=1	80.8				_	KOG1632	_	GO:0006351|transcription, DNA-templated;GO:0006355|regulation of transcription, DNA-templated;GO:0016569|covalent chromatin modification	GO:0005634|nucleus	GO:0042393|histone binding;GO:0046872|metal ion binding	_	_	_	m.4891|TraesCS1A03G0669300:685-1344(+)	complete	PF12165.5|DUF3594|Domain of unknown function (DUF3594)|TraesCS1A03G0669300.1|m.4891:5-100;PF00628.26|PHD|PHD-finger|TraesCS1A03G0669300.1|m.4891:166-214
TraesCS1A03G0670100	1931	XP_020149625.1	XP_020149625.1 KH domain-containing protein At1g09660/At1g09670-like [Aegilops tauschii subsp. tauschii]	99.3	sp|Q8GWR3|QKIL5_ARATH	sp|Q8GWR3|QKIL5_ARATH KH domain-containing protein At1g09660/At1g09670 OS=Arabidopsis thaliana GN=At1g09660/At1g09670 PE=2 SV=1	72.9	_	_	_	_	_	_		GO:0005634|nucleus	GO:0003723|RNA binding	ko:K14945	QKI		m.4896|TraesCS1A03G0670100:500-1393(+)	complete	PF16544.2|STAR_dimer|Homodimerisation region of STAR domain protein|TraesCS1A03G0670100.1|m.4896:40-80
TraesCS1A03G0671200	552	XP_020149828.1	XP_020149828.1 ethylene-responsive transcription factor ERF019-like [Aegilops tauschii subsp. tauschii]	95.1	sp|Q9C9I8|ERF20_ARATH	sp|Q9C9I8|ERF20_ARATH Ethylene-responsive transcription factor ERF020 OS=Arabidopsis thaliana GN=ERF020 PE=2 SV=1	67.3				_	_	NOG247766	GO:0006351|transcription, DNA-templated;GO:0009873|ethylene-activated signaling pathway;GO:0010200|response to chitin	GO:0005634|nucleus	GO:0003677|DNA binding;GO:0003700|DNA-binding transcription factor activity	_	_	_	m.4904|TraesCS1A03G0671200:1-552(+)	complete	PF00847.17|AP2|AP2 domain|TraesCS1A03G0671200.1|m.4904:20-66
TraesCS1A03G0672400	1439	XP_020166636.1	XP_020166636.1 NAC domain-containing protein 48-like [Aegilops tauschii subsp. tauschii]	96.9	sp|Q7F2L3|NAC48_ORYSJ	sp|Q7F2L3|NAC48_ORYSJ NAC domain-containing protein 48 OS=Oryza sativa subsp. japonica GN=NAC48 PE=2 SV=1	73.2	_	_	_	_	_	_	GO:0006351|transcription, DNA-templated;GO:0006355|regulation of transcription, DNA-templated	GO:0005634|nucleus	GO:0003677|DNA binding	_	_	_	m.4916|TraesCS1A03G0672400:1-1065(+)	5prime_partial	PF02365.12|NAM|No apical meristem (NAM) protein|TraesCS1A03G0672400.1|m.4916:81-204
TraesCS1A03G0672600	2093	XP_020166640.1	XP_020166640.1 pectinesterase-like [Aegilops tauschii subsp. tauschii]	98.7	sp|Q8RXK7|PME41_ARATH	sp|Q8RXK7|PME41_ARATH Probable pectinesterase/pectinesterase inhibitor 41 OS=Arabidopsis thaliana GN=PME41 PE=2 SV=2	71.4	_	_	_	_	_	_	GO:0009409|response to cold;GO:0009620|response to fungus;GO:0009741|response to brassinosteroid;GO:0042545|cell wall modification;GO:0045490|pectin catabolic process	GO:0005576|extracellular region;GO:0005618|cell wall;GO:0071944|cell periphery	GO:0030599|pectinesterase activity;GO:0045330|aspartyl esterase activity;GO:0046910|pectinesterase inhibitor activity	ko:K01051	E3.1.1.11	path:ko00040;path:ko01100	m.4921|TraesCS1A03G0672600:3-1754(+)	5prime_partial	PF01095.16|Pectinesterase|Pectinesterase|TraesCS1A03G0672600.1|m.4921:268-567;PF04043.12|PMEI|Plant invertase/pectin methylesterase inhibitor|TraesCS1A03G0672600.1|m.4921:62-209
TraesCS1A03G0672700	3320	XP_020166634.1	XP_020166634.1 DNA replication licensing factor MCM2 [Aegilops tauschii subsp. tauschii]	99.8	sp|B8BKI8|MCM2_ORYSI	sp|B8BKI8|MCM2_ORYSI DNA replication licensing factor MCM2 OS=Oryza sativa subsp. indica GN=OsI_36121 PE=3 SV=1	86.6	_	_	_	_	_	_	GO:0006268|DNA unwinding involved in DNA replication;GO:0006270|DNA replication initiation;GO:0007049|cell cycle;GO:0009793|embryo development ending in seed dormancy;GO:0010082|regulation of root meristem growth;GO:0042127|regulation of cell population proliferation	GO:0000347|THO complex;GO:0005829|cytosol;GO:0042555|MCM complex	GO:0003677|DNA binding;GO:0003678|DNA helicase activity;GO:0005524|ATP binding;GO:0046872|metal ion binding	ko:K02540	MCM2	path:ko03030;path:ko04110;path:ko04111;path:ko04113	m.4923|TraesCS1A03G0672700:3-2972(+)	5prime_partial	PF00493.20|MCM|MCM2/3/5 family|TraesCS1A03G0672700.2|m.4923:540-883;PF12619.5|MCM2_N|Mini-chromosome maintenance protein 2|TraesCS1A03G0672700.2|m.4923:76-249;PF14551.3|MCM_N|MCM N-terminal domain|TraesCS1A03G0672700.2|m.4923:273-389;PF01078.18|Mg_chelatase|Magnesium chelatase, subunit ChlI|TraesCS1A03G0672700.2|m.4923:651-720;PF07728.11|AAA_5|AAA domain (dynein-related subfamily)|TraesCS1A03G067…
TraesCS1A03G0674000	1899	XP_020166633.1	XP_020166633.1 probable magnesium transporter NIPA4 [Aegilops tauschii subsp. tauschii]	99.5	sp|Q9LNK7|NIPA3_ARATH	sp|Q9LNK7|NIPA3_ARATH Probable magnesium transporter NIPA3 OS=Arabidopsis thaliana GN=At1g34470 PE=2 SV=1	89.9	_	_	_	_	_	_	GO:0015693|magnesium ion transport	GO:0005769|early endosome;GO:0005886|plasma membrane;GO:0016020|membrane;GO:0016021|integral component of membrane	GO:0015095|magnesium ion transmembrane transporter activity	_	_	_	m.4941|TraesCS1A03G0674000:310-1458(+)	complete	PF05653.11|Mg_trans_NIPA|Magnesium transporter NIPA|TraesCS1A03G0674000.1|m.4941:19-311
TraesCS1A03G0681200	651	EMS53941.1	EMS53941.1 hypothetical protein TRIUR3_31661 [Triticum urartu]	91.6	_	_	_	_	_	_	_	_	_	_	_	_	_	_	_	m.5000|TraesCS1A03G0681200:65-388(+)	complete	_
TraesCS1A03G0681700	2544	XP_020157386.1	XP_020157386.1 patellin-3-like isoform X1 [Aegilops tauschii subsp. tauschii]	91.9	sp|Q9M0R2|PATL5_ARATH	sp|Q9M0R2|PATL5_ARATH Patellin-5 OS=Arabidopsis thaliana GN=PATL5 PE=1 SV=2	75.9				_	KOG1471	_	GO:0006810|transport;GO:0007049|cell cycle;GO:0051301|cell division	GO:0009507|chloroplast;GO:0016021|integral component of membrane	GO:0008289|lipid binding	_	_	_	m.5003|TraesCS1A03G0681700:3-1127(+);m.5002|TraesCS1A03G0681700:326-2158(+)	5prime_partial;complete	PF00650.17|CRAL_TRIO|CRAL/TRIO domain|TraesCS1A03G0681700.1|m.5002:330-489;PF03765.12|CRAL_TRIO_N|CRAL/TRIO, N-terminal domain|TraesCS1A03G0681700.1|m.5002:263-303
TraesCS1A03G0684800	1661	XP_020169081.1	XP_020169081.1 bifunctional aspartate aminotransferase and glutamate/aspartate-prephenate aminotransferase isoform X1 [Aegilops tauschii subsp. tauschii]	100	sp|E9L7A5|PAT_PETHY	sp|E9L7A5|PAT_PETHY Bifunctional aspartate aminotransferase and glutamate/aspartate-prephenate aminotransferase OS=Petunia hybrida PE=1 SV=1	90.4	_	_	_	_	_	_	GO:0009094|L-phenylalanine biosynthetic process;GO:0009095|aromatic amino acid family biosynthetic process, prephenate pathway	GO:0009507|chloroplast	GO:0004069|L-aspartate:2-oxoglutarate aminotransferase activity;GO:0030170|pyridoxal phosphate binding;GO:0033853|aspartate-prephenate aminotransferase activity;GO:0033854|glutamate-prephenate aminotransferase activity;GO:0042802|identical protein binding;GO:0080130|L-phenylalanine:2-oxoglutarate aminotransferase activity	ko:K15849	PAT, AAT	path:ko00350;path:ko00360;path:ko00400;path:ko00950;path:ko00960;path:ko01100;path:ko01110;path:ko01130;path:ko01230	m.5040|TraesCS1A03G0684800:83-1468(+)	complete	PF00155.18|Aminotran_1_2|Aminotransferase class I and II|TraesCS1A03G0684800.1|m.5040:85-439;PF01041.14|DegT_DnrJ_EryC1|DegT/DnrJ/EryC1/StrS aminotransferase family|TraesCS1A03G0684800.1|m.5040:149-222
TraesCS1A03G0685300	1980	XP_020153674.1	XP_020153674.1 embryogenesis-associated protein EMB8-like isoform X1 [Aegilops tauschii subsp. tauschii]	96.6	sp|Q40863|EMB8_PICGL	sp|Q40863|EMB8_PICGL Embryogenesis-associated protein EMB8 OS=Picea glauca GN=EMB8 PE=2 SV=1	54.8				COG0429	KOG1838	_			GO:0052689|carboxylic ester hydrolase activity	_	_	_	m.5044|TraesCS1A03G0685300:3-1841(+)	5prime_partial	PF00561.17|Abhydrolase_1|alpha/beta hydrolase fold|TraesCS1A03G0685300.2|m.5044:174-415;PF12146.5|Hydrolase_4|Serine aminopeptidase, S33|TraesCS1A03G0685300.2|m.5044:174-387
TraesCS1A03G0687800	1308	XP_010231329.2	XP_010231329.2 ethylene-responsive transcription factor ERF110 [Brachypodium distachyon]	68.5	sp|Q70II3|EF110_ARATH	sp|Q70II3|EF110_ARATH Ethylene-responsive transcription factor ERF110 OS=Arabidopsis thaliana GN=ERF110 PE=2 SV=2	63.4	_	_	_	_	_	_	GO:0006351|transcription, DNA-templated;GO:0009873|ethylene-activated signaling pathway;GO:0045893|positive regulation of transcription, DNA-templated;GO:0048510|regulation of timing of transition from vegetative to reproductive phase	GO:0005634|nucleus	GO:0003677|DNA binding;GO:0003700|DNA-binding transcription factor activity	_	_	_	m.5085|TraesCS1A03G0687800:96-1061(+)	complete	PF00847.17|AP2|AP2 domain|TraesCS1A03G0687800.1|m.5085:137-186
TraesCS1A03G0691200	1093	XP_020167654.1	XP_020167654.1 soluble inorganic pyrophosphatase-like [Aegilops tauschii subsp. tauschii]	99.5	sp|O48556|IPYR_MAIZE	sp|O48556|IPYR_MAIZE Soluble inorganic pyrophosphatase OS=Zea mays GN=IPP PE=2 SV=1	94.9	_	_	_	_	_	_	GO:0006796|phosphate-containing compound metabolic process	GO:0005737|cytoplasm	GO:0000287|magnesium ion binding;GO:0004427|inorganic diphosphatase activity	ko:K01507	ppa	path:ko00190	m.5109|TraesCS1A03G0691200:1-726(+)	5prime_partial	PF00719.16|Pyrophosphatase|Inorganic pyrophosphatase|TraesCS1A03G0691200.1|m.5109:80-231
TraesCS1A03G0693100	411	XP_006580873.1	XP_006580873.1 histone H3-like centromeric protein CSE4 [Glycine max]	100	sp|P68429|H32_MEDSA	sp|P68429|H32_MEDSA Histone H3.2 OS=Medicago sativa GN=H3-1.1 PE=1 SV=2	100	_	_	_	_	_	_		GO:0000786|nucleosome;GO:0005634|nucleus	GO:0003677|DNA binding;GO:0046982|protein heterodimerization activity	ko:K11253	H3	path:ko05034;path:ko05202;path:ko05322	m.5119|TraesCS1A03G0693100:1-411(+)	complete	PF00125.21|Histone|Core histone H2A/H2B/H3/H4|TraesCS1A03G0693100.1|m.5119:1-132
TraesCS1A03G0694300	1338	XP_020158875.1	XP_020158875.1 histone deacetylase 8 [Aegilops tauschii subsp. tauschii]	96.2	sp|Q94EJ2|HDA8_ARATH	sp|Q94EJ2|HDA8_ARATH Histone deacetylase 8 OS=Arabidopsis thaliana GN=HDA8 PE=2 SV=1	80.4	_	_	_	_	_	_	GO:0006351|transcription, DNA-templated;GO:0006355|regulation of transcription, DNA-templated	GO:0005634|nucleus	GO:0032041|NAD-dependent histone deacetylase activity (H3-K14 specific);GO:0046872|metal ion binding	_	_	_	m.5136|TraesCS1A03G0694300:75-1250(+)	complete	PF00850.16|Hist_deacetyl|Histone deacetylase domain|TraesCS1A03G0694300.1|m.5136:55-345
TraesCS1A03G0694600	3666	XP_020158866.1	XP_020158866.1 serine/threonine-protein kinase Nek4-like [Aegilops tauschii subsp. tauschii]	97.6	sp|Q60DG4|NEK4_ORYSJ	sp|Q60DG4|NEK4_ORYSJ Serine/threonine-protein kinase Nek4 OS=Oryza sativa subsp. japonica GN=NEK4 PE=2 SV=1	72	_	_	_	_	_	_	GO:0043622|cortical microtubule organization	GO:0055028|cortical microtubule	GO:0004674|protein serine/threonine kinase activity;GO:0005524|ATP binding	ko:K08857	NEK1_4_5		m.5139|TraesCS1A03G0694600:393-3233(+)	complete	PF00069.22|Pkinase|Protein kinase domain|TraesCS1A03G0694600.1|m.5139:8-262;PF07714.14|Pkinase_Tyr|Protein tyrosine kinase|TraesCS1A03G0694600.1|m.5139:9-258
TraesCS1A03G0698900	1573	XP_020176127.1	XP_020176127.1 protein TRANSPARENT TESTA 1-like [Aegilops tauschii subsp. tauschii]	93	sp|Q8W030|ZWIP4_ARATH	sp|Q8W030|ZWIP4_ARATH Zinc finger protein WIP4 OS=Arabidopsis thaliana GN=WIP4 PE=2 SV=1	73.1				_	KOG1721	_	GO:0006351|transcription, DNA-templated;GO:0006355|regulation of transcription, DNA-templated	GO:0005634|nucleus	GO:0003676|nucleic acid binding;GO:0003700|DNA-binding transcription factor activity;GO:0046872|metal ion binding	_	_	_	m.5169|TraesCS1A03G0698900:60-1199(+)	complete	_
TraesCS1A03G0699400	1390	BAJ91348.1	BAJ91348.1 predicted protein [Hordeum vulgare subsp. vulgare]	96.1	sp|Q8IXU6|S35F2_HUMAN	sp|Q8IXU6|S35F2_HUMAN Solute carrier family 35 member F2 OS=Homo sapiens GN=SLC35F2 PE=1 SV=1	57.5				COG0697	KOG2766	_	GO:0006810|transport	GO:0016021|integral component of membrane	_	ko:K15287	SLC35F1_2		m.5174|TraesCS1A03G0699400:872-1171(+);m.5172|TraesCS1A03G0699400:1-894(+);m.5173|TraesCS1A03G0699400:1023-1358(+)	complete;5prime_partial;complete	PF06027.9|SLC35F|Solute carrier family 35|TraesCS1A03G0699400.1|m.5172:49-273;PF00892.17|EamA|EamA-like transporter family|TraesCS1A03G0699400.1|m.5172:53-181;PF08449.8|UAA|UAA transporter family|TraesCS1A03G0699400.1|m.5172:85-258;PF08627.7|CRT-like|CRT-like, chloroquine-resistance transporter-like|TraesCS1A03G0699400.1|m.5172:78-249;PF06027.9|SLC35F|Solute carrier family 35|TraesCS1A03G0699400.…
TraesCS1A03G0701100	907	XP_020185022.1	XP_020185022.1 protein BUD31 homolog 2 [Aegilops tauschii subsp. tauschii]	100	sp|Q65WT0|BD31B_ORYSJ	sp|Q65WT0|BD31B_ORYSJ Protein BUD31 homolog 2 OS=Oryza sativa subsp. japonica GN=Os05g0446300 PE=2 SV=1	97.9	_	_	_	_	_	_	GO:0000398|mRNA splicing, via spliceosome	GO:0005681|spliceosomal complex	_	ko:K12873	BUD31, G10	path:ko03040	m.5181|TraesCS1A03G0701100:2-646(+)	5prime_partial	PF01125.14|G10|G10 protein|TraesCS1A03G0701100.1|m.5181:70-212
TraesCS1A03G0702600	743	XP_020184457.1	XP_020184457.1 pleckstrin homology domain-containing protein 1-like [Aegilops tauschii subsp. tauschii]	99.3	sp|Q9ST43|PH1_ARATH	sp|Q9ST43|PH1_ARATH Pleckstrin homology domain-containing protein 1 OS=Arabidopsis thaliana GN=PH1 PE=2 SV=2	86.9				_	KOG0248	_		GO:0005737|cytoplasm	GO:0032266|phosphatidylinositol-3-phosphate binding	_	_	_	m.5203|TraesCS1A03G0702600:1-510(+)	complete	PF00169.26|PH|PH domain|TraesCS1A03G0702600.1|m.5203:36-131;PF15413.3|PH_11|Pleckstrin homology domain|TraesCS1A03G0702600.1|m.5203:38-128
TraesCS1A03G0704300	2299	ADK66973.1	ADK66973.1 coronatine insensitive 1-like protein [Triticum aestivum]	99.5	sp|Q60EH4|COI1B_ORYSJ	sp|Q60EH4|COI1B_ORYSJ Coronatine-insensitive protein homolog 1b OS=Oryza sativa subsp. japonica GN=COI1B PE=1 SV=1	91.1	_	_	_	_	_	_	GO:0006952|defense response;GO:2000022|regulation of jasmonic acid mediated signaling pathway	_	_	ko:K13463	COI-1	path:ko04075	m.5221|TraesCS1A03G0704300:216-1994(+)	complete	_
TraesCS1A03G0708600	731	XP_020184864.1	XP_020184864.1 universal stress protein PHOS32-like [Aegilops tauschii subsp. tauschii]	100	_	_	_	_	_	_	_	_	_	_	_	_	_	_	_	m.5248|TraesCS1A03G0708600:63-563(+)	complete	PF00582.23|Usp|Universal stress protein family|TraesCS1A03G0708600.1|m.5248:11-163
TraesCS1A03G0709000	1170	EMS58756.1	EMS58756.1 hypothetical protein TRIUR3_22405 [Triticum urartu]	99.2	_	_	_	_	_	_	_	_	_	_	_	_	_	_	_	m.5258|TraesCS1A03G0709000:148-591(+)	complete	_
TraesCS1A03G0712900	1139	EMS64418.1	EMS64418.1 Aldo-keto reductase family 4 member C9 [Triticum urartu]	99.3	sp|Q0PGJ6|AKRC9_ARATH	sp|Q0PGJ6|AKRC9_ARATH NADPH-dependent aldo-keto reductase, chloroplastic OS=Arabidopsis thaliana GN=AKR4C9 PE=1 SV=1	79.9				COG0656	KOG1577	_	GO:0009409|response to cold;GO:0009414|response to water deprivation;GO:0009636|response to toxic substance;GO:0009651|response to salt stress;GO:0055114|oxidation-reduction process	GO:0009507|chloroplast	GO:0004033|aldo-keto reductase (NADP) activity;GO:0008106|alcohol dehydrogenase (NADP+) activity;GO:0016229|steroid dehydrogenase activity;GO:0070401|NADP+ binding	_	_	_	m.5281|TraesCS1A03G0712900:3-920(+)	5prime_partial	PF00248.18|Aldo_ket_red|Aldo/keto reductase family|TraesCS1A03G0712900.1|m.5281:18-273
TraesCS1A03G0713100	1319	XP_020165641.1	XP_020165641.1 aldo-keto reductase family 4 member C10-like [Aegilops tauschii subsp. tauschii]	99	sp|Q84TF0|AKRCA_ARATH	sp|Q84TF0|AKRCA_ARATH Aldo-keto reductase family 4 member C10 OS=Arabidopsis thaliana GN=AKR4C10 PE=1 SV=1	82.4	_	_	_	_	_	_		GO:0005634|nucleus;GO:0005829|cytosol	GO:0016491|oxidoreductase activity	_	_	_	m.5283|TraesCS1A03G0713100:122-1051(+)	complete	PF00248.18|Aldo_ket_red|Aldo/keto reductase family|TraesCS1A03G0713100.1|m.5283:16-278
TraesCS1A03G0713900	580	XP_020165656.1	XP_020165656.1 uncharacterized protein LOC109751176 [Aegilops tauschii subsp. tauschii]	93.5	_	_	_	_	_	_	_	_	_	_	_	_	_	_	_	m.5289|TraesCS1A03G0713900:1-408(+)	5prime_partial	_
TraesCS1A03G0718300	366	EMS68428.1	EMS68428.1 60S ribosomal protein L36-3 [Triticum urartu]	99.2	sp|Q9LZ57|RL363_ARATH	sp|Q9LZ57|RL363_ARATH 60S ribosomal protein L36-3 OS=Arabidopsis thaliana GN=RPL36C PE=3 SV=1	83.3	_	_	_	_	_	_	GO:0002181|cytoplasmic translation	GO:0005774|vacuolar membrane;GO:0009506|plasmodesma;GO:0022625|cytosolic large ribosomal subunit	GO:0003723|RNA binding;GO:0003735|structural constituent of ribosome	ko:K02920	RP-L36e, RPL36	path:ko03010	m.5327|TraesCS1A03G0718300:1-366(+)	complete	PF01158.15|Ribosomal_L36e|Ribosomal protein L36e|TraesCS1A03G0718300.1|m.5327:7-111
TraesCS1A03G0718600	2388	EMS68426.1	EMS68426.1 Heat shock cognate 70 kDa protein 4 [Triticum urartu]	100	sp|Q9LHA8|MD37C_ARATH	sp|Q9LHA8|MD37C_ARATH Probable mediator of RNA polymerase II transcription subunit 37c OS=Arabidopsis thaliana GN=MED37C PE=1 SV=1	95.2				COG0443	KOG0101	_	GO:0006351|transcription, DNA-templated;GO:0006355|regulation of transcription, DNA-templated;GO:0009266|response to temperature stimulus;GO:0009408|response to heat;GO:0009615|response to virus;GO:0009617|response to bacterium;GO:0009644|response to high light intensity;GO:0016567|protein ubiquitination;GO:0042542|response to hydrogen peroxide;GO:0046686|response to cadmium ion	GO:0005618|cell wall;GO:0005634|nucleus;GO:0005739|mitochondrion;GO:0005774|vacuolar membrane;GO:0005794|Golgi apparatus;GO:0005829|cytosol;GO:0005886|plasma membrane;GO:0048046|apoplast	GO:0005524|ATP binding;GO:0031625|ubiquitin protein ligase binding	ko:K03283	HSPA1_8	path:ko03040;path:ko04010;path:ko04141;path:ko04144;path:ko04213;path:ko04612;path:ko04915;path:ko05134;path:ko05145;path:ko05162;path:ko05164;path:ko05169	m.5329|TraesCS1A03G0718600:2-2083(+)	5prime_partial	PF00012.17|HSP70|Hsp70 protein|TraesCS1A03G0718600.1|m.5329:53-662;PF06723.10|MreB_Mbl|MreB/Mbl protein|TraesCS1A03G0718600.1|m.5329:186-424
TraesCS1A03G0718900	960	XP_020183074.1	XP_020183074.1 ubiquitin-conjugating enzyme E2 7-like [Aegilops tauschii subsp. tauschii]	100	sp|Q42540|UBC7_ARATH	sp|Q42540|UBC7_ARATH Ubiquitin-conjugating enzyme E2 7 OS=Arabidopsis thaliana GN=UBC7 PE=1 SV=1	94.4				COG5078	KOG0425	_	GO:0000209|protein polyubiquitination	GO:0005737|cytoplasm	GO:0005524|ATP binding;GO:0031625|ubiquitin protein ligase binding;GO:0061630|ubiquitin protein ligase activity	ko:K10575	UBE2G1, UBC7	path:ko04120;path:ko04141;path:ko05012	m.5334|TraesCS1A03G0718900:146-655(+)	complete	PF00179.23|UQ_con|Ubiquitin-conjugating enzyme|TraesCS1A03G0718900.1|m.5334:12-160
TraesCS1A03G0719100	447	EMS49652.1	EMS49652.1 putative histone H2B.1 [Triticum urartu]	100	sp|A2WWU2|H2B11_ORYSI	sp|A2WWU2|H2B11_ORYSI Histone H2B.11 OS=Oryza sativa subsp. indica GN=H2B.11 PE=3 SV=1	100				_	KOG1744	_		GO:0000786|nucleosome;GO:0005634|nucleus	GO:0003677|DNA binding;GO:0046982|protein heterodimerization activity	ko:K11252	H2B	path:ko05034;path:ko05203;path:ko05322	m.5336|TraesCS1A03G0719100:1-447(+)	complete	PF00125.21|Histone|Core histone H2A/H2B/H3/H4|TraesCS1A03G0719100.1|m.5336:7-124;PF00808.20|CBFD_NFYB_HMF|Histone-like transcription factor (CBF/NF-Y) and archaeal histone|TraesCS1A03G0719100.1|m.5336:66-121
TraesCS1A03G0720100	893	XP_020183917.1	XP_020183917.1 coatomer subunit zeta-1 [Aegilops tauschii subsp. tauschii]	100	sp|Q9MAX5|COPZ1_ORYSJ	sp|Q9MAX5|COPZ1_ORYSJ Coatomer subunit zeta-1 OS=Oryza sativa subsp. japonica GN=COPZ1 PE=2 SV=1	96	_	_	_	_	_	_	GO:0015031|protein transport;GO:0016192|vesicle-mediated transport	GO:0000139|Golgi membrane;GO:0030663|COPI-coated vesicle membrane	_	ko:K20472	COPZ, RET3		m.5346|TraesCS1A03G0720100:3-689(+)	5prime_partial	PF01217.17|Clat_adaptor_s|Clathrin adaptor complex small chain|TraesCS1A03G0720100.1|m.5346:58-196
TraesCS1A03G0720300	1359	XP_020159823.1	XP_020159823.1 ras-related protein RABE1c-like [Aegilops tauschii subsp. tauschii]	100	sp|P28186|RAE1C_ARATH	sp|P28186|RAE1C_ARATH Ras-related protein RABE1c OS=Arabidopsis thaliana GN=RABE1C PE=1 SV=1	92.6	_	_	_	_	_	_	GO:0006904|vesicle docking involved in exocytosis;GO:0009306|protein secretion;GO:0009873|ethylene-activated signaling pathway;GO:0017157|regulation of exocytosis	GO:0000139|Golgi membrane;GO:0005773|vacuole;GO:0005774|vacuolar membrane;GO:0005886|plasma membrane	GO:0003924|GTPase activity;GO:0005525|GTP binding	ko:K07901	RAB8A, MEL	path:ko04144;path:ko04152;path:ko04530;path:ko04972	m.5349|TraesCS1A03G0720300:319-963(+)	complete	PF00071.19|Ras|Ras family|TraesCS1A03G0720300.3|m.5349:17-178;PF08477.10|Roc|Ras of Complex, Roc, domain of DAPkinase|TraesCS1A03G0720300.3|m.5349:17-132;PF00025.18|Arf|ADP-ribosylation factor family|TraesCS1A03G0720300.3|m.5349:16-144;PF04670.9|Gtr1_RagA|Gtr1/RagA G protein conserved region|TraesCS1A03G0720300.3|m.5349:17-132;PF01926.20|MMR_HSR1|50S ribosome-binding GTPase|TraesCS1A03G0720300.3|…
TraesCS1A03G0721500	1003	XP_020170361.1	XP_020170361.1 histone H2A-like [Aegilops tauschii subsp. tauschii]	87.3	sp|A2Y5G8|H2A4_ORYSI	sp|A2Y5G8|H2A4_ORYSI Probable histone H2A.4 OS=Oryza sativa subsp. indica GN=OsI_019561 PE=3 SV=1	94.1				COG5262	KOG1756	_		GO:0000786|nucleosome;GO:0005634|nucleus	GO:0003677|DNA binding;GO:0046982|protein heterodimerization activity	ko:K11251	H2A	path:ko05034;path:ko05322	m.5381|TraesCS1A03G0721500:147-620(+)	complete	PF16211.2|Histone_H2A_C|C-terminus of histone H2A|TraesCS1A03G0721500.1|m.5381:101-134;PF00125.21|Histone|Core histone H2A/H2B/H3/H4|TraesCS1A03G0721500.1|m.5381:21-98
TraesCS1A03G0721800	726	XP_020161284.1	XP_020161284.1 uncharacterized protein LOC109746577 [Aegilops tauschii subsp. tauschii]	89.8	_	_	_	_	_	_	_	_	_	_	_	_	_	_	_	_	_	_
TraesCS1A03G0723000	1374	XP_020176771.1	XP_020176771.1 protein GPR107-like [Aegilops tauschii subsp. tauschii]	98	sp|Q8BUV8|GP107_MOUSE	sp|Q8BUV8|GP107_MOUSE Protein GPR107 OS=Mus musculus GN=Gpr107 PE=1 SV=2	53	_	_	_	_	_	_	GO:0072583|clathrin-dependent endocytosis	GO:0005654|nucleoplasm;GO:0005769|early endosome;GO:0005794|Golgi apparatus;GO:0016021|integral component of membrane;GO:0030136|clathrin-coated vesicle	GO:0032050|clathrin heavy chain binding	_	_	_	m.5392|TraesCS1A03G0723000:1-1374(+)	complete	PF06814.10|Lung_7-TM_R|Lung seven transmembrane receptor|TraesCS1A03G0723000.1|m.5392:151-433
TraesCS1A03G0723100	3766	XP_020176791.1	XP_020176791.1 SAC3 family protein A isoform X1 [Aegilops tauschii subsp. tauschii]	95.8	sp|F4IUY8|SAC3A_ARATH	sp|F4IUY8|SAC3A_ARATH SAC3 family protein A OS=Arabidopsis thaliana GN=SAC3A PE=1 SV=1	51.1	_	_	_	_	_	_		GO:0005634|nucleus	_	_	_	_	m.5400|TraesCS1A03G0723100:368-3277(+)	complete	PF03399.13|SAC3_GANP|SAC3/GANP family|TraesCS1A03G0723100.5|m.5400:701-902;PF10075.6|CSN8_PSD8_EIF3K|CSN8/PSMD8/EIF3K family|TraesCS1A03G0723100.5|m.5400:804-903
TraesCS1A03G0725000	1085	ADY38380.1	ADY38380.1 nuclear transcription factor Y subunit B2, partial [Triticum monococcum]	100	sp|Q60EQ4|NFYB3_ORYSJ	sp|Q60EQ4|NFYB3_ORYSJ Nuclear transcription factor Y subunit B-3 OS=Oryza sativa subsp. japonica GN=NFYB3 PE=1 SV=2	93.3				COG2036	KOG0869	_	GO:0006351|transcription, DNA-templated;GO:0006355|regulation of transcription, DNA-templated	GO:0005634|nucleus	GO:0043565|sequence-specific DNA binding;GO:0046982|protein heterodimerization activity	ko:K08065	NFYB	path:ko04612;path:ko05152;path:ko05166	m.5450|TraesCS1A03G0725000:3-812(+)	5prime_partial	PF00808.20|CBFD_NFYB_HMF|Histone-like transcription factor (CBF/NF-Y) and archaeal histone|TraesCS1A03G0725000.2|m.5450:125-189
TraesCS1A03G0726300	243	EMS50391.1	EMS50391.1 hypothetical protein TRIUR3_26659 [Triticum urartu]	100	_	_	_	_	_	_	_	_	_	_	_	_	_	_	_	_	_	_
TraesCS1A03G0726500	255	XP_020174183.1	XP_020174183.1 uncharacterized protein LOC109759755 [Aegilops tauschii subsp. tauschii]	91.9	_	_	_	_	_	_	_	_	_	_	_	_	_	_	_	_	_	_
TraesCS1A03G0727700	201	EMS44997.1	EMS44997.1 hypothetical protein TRIUR3_21122 [Triticum urartu]	93.9	_	_	_	_	_	_	_	_	_	_	_	_	_	_	_	_	_	_
TraesCS1A03G0728000	306	EMS44997.1	EMS44997.1 hypothetical protein TRIUR3_21122 [Triticum urartu]	100	_	_	_	_	_	_	_	_	_	_	_	_	_	_	_	m.5467|TraesCS1A03G0728000:1-306(+)	complete	_
TraesCS1A03G0728400	705	XP_020174176.1	XP_020174176.1 mavicyanin-like [Aegilops tauschii subsp. tauschii]	83.9	sp|P80728|MAVI_CUCPE	sp|P80728|MAVI_CUCPE Mavicyanin OS=Cucurbita pepo PE=1 SV=1	58.2				_	_	NOG279681	GO:0055114|oxidation-reduction process		GO:0009055|electron transfer activity;GO:0046872|metal ion binding	_	_	_	m.5474|TraesCS1A03G0728400:81-587(+)	complete	PF02298.14|Cu_bind_like|Plastocyanin-like domain|TraesCS1A03G0728400.1|m.5474:36-114
TraesCS1A03G0728500	3448	XP_020174175.1	XP_020174175.1 ecotropic viral integration site 5 protein homolog [Aegilops tauschii subsp. tauschii]	98.1	sp|Q09830|YAD4_SCHPO	sp|Q09830|YAD4_SCHPO TBC domain-containing protein C4G8.04 OS=Schizosaccharomyces pombe (strain 972 / ATCC 24843) GN=SPAC4G8.04 PE=1 SV=1	50	_	_	_	_	_	_	GO:0006886|intracellular protein transport;GO:0016192|vesicle-mediated transport;GO:0031338|regulation of vesicle fusion;GO:0090630|activation of GTPase activity	GO:0005622|intracellular;GO:0012505|endomembrane system	GO:0005096|GTPase activator activity;GO:0017137|Rab GTPase binding	_	_	_	m.5475|TraesCS1A03G0728500:240-2732(+)	complete	PF00566.15|RabGAP-TBC|Rab-GTPase-TBC domain|TraesCS1A03G0728500.2|m.5475:202-426
TraesCS1A03G0731100	2290	XP_020176324.1	XP_020176324.1 calcium-dependent protein kinase 16 isoform X2 [Aegilops tauschii subsp. tauschii]	99.8	sp|Q6I5I8|CDPKG_ORYSJ	sp|Q6I5I8|CDPKG_ORYSJ Calcium-dependent protein kinase 16 OS=Oryza sativa subsp. japonica GN=CPK16 PE=3 SV=1	98.4				COG0515;COG5126	KOG0032	_	GO:0009738|abscisic acid-activated signaling pathway;GO:0018105|peptidyl-serine phosphorylation;GO:0035556|intracellular signal transduction;GO:0046777|protein autophosphorylation	GO:0005634|nucleus;GO:0005737|cytoplasm;GO:0005886|plasma membrane	GO:0004683|calmodulin-dependent protein kinase activity;GO:0005509|calcium ion binding;GO:0005516|calmodulin binding;GO:0005524|ATP binding;GO:0009931|calcium-dependent protein serine/threonine kinase activity	ko:K13412	CPK	path:ko04626;path:ko05145	m.5523|TraesCS1A03G0731100:178-1833(+)	complete	PF00069.22|Pkinase|Protein kinase domain|TraesCS1A03G0731100.1|m.5523:77-335;PF00036.29|EF-hand_1|EF hand|TraesCS1A03G0731100.1|m.5523:382-409;PF00036.29|EF-hand_1|EF hand|TraesCS1A03G0731100.1|m.5523:455-480;PF00036.29|EF-hand_1|EF hand|TraesCS1A03G0731100.1|m.5523:491-517;PF13499.3|EF-hand_7|EF-hand domain pair|TraesCS1A03G0731100.1|m.5523:381-441;PF13499.3|EF-hand_7|EF-hand domain pair|TraesCS…
TraesCS1A03G0731300	812	XP_020150891.1	XP_020150891.1 selT-like protein [Aegilops tauschii subsp. tauschii]	99.4	sp|Q9STZ2|SELT_ARATH	sp|Q9STZ2|SELT_ARATH SelT-like protein OS=Arabidopsis thaliana GN=At3g47300 PE=2 SV=2	78.5				_	KOG3286	_	_	_	_	_	_	_	m.5525|TraesCS1A03G0731300:1-531(+)	5prime_partial	PF10262.6|Rdx|Rdx family|TraesCS1A03G0731300.1|m.5525:21-158
TraesCS1A03G0742500	1233	XP_020162830.1	XP_020162830.1 PRA1 family protein B2-like [Aegilops tauschii subsp. tauschii]	95	sp|Q9SIY7|PR1B2_ARATH	sp|Q9SIY7|PR1B2_ARATH PRA1 family protein B2 OS=Arabidopsis thaliana GN=PRA1B2 PE=1 SV=1	73.8	_	_	_	_	_	_	GO:0016192|vesicle-mediated transport	GO:0005768|endosome;GO:0005783|endoplasmic reticulum;GO:0005794|Golgi apparatus;GO:0005802|trans-Golgi network;GO:0010008|endosome membrane;GO:0016021|integral component of membrane	_	ko:K20359	RABAC1, PRAF1		m.5625|TraesCS1A03G0742500:150-815(+)	complete	PF03208.16|PRA1|PRA1 family protein|TraesCS1A03G0742500.1|m.5625:55-197
TraesCS1A03G0743700	2109	EMS64213.1	EMS64213.1 putative WRKY transcription factor 33 [Triticum urartu]	87.7	sp|Q6IEQ7|WRK24_ORYSJ	sp|Q6IEQ7|WRK24_ORYSJ WRKY transcription factor WRKY24 OS=Oryza sativa subsp. japonica GN=WRKY24 PE=2 SV=1	61.9	_	_	_	_	_	_	GO:0006351|transcription, DNA-templated;GO:0009737|response to abscisic acid;GO:0009738|abscisic acid-activated signaling pathway;GO:0009739|response to gibberellin;GO:0009740|gibberellic acid mediated signaling pathway;GO:0009788|negative regulation of abscisic acid-activated signaling pathway;GO:0009938|negative regulation of gibberellic acid mediated signaling pathway;GO:0045893|positive regul…	GO:0005634|nucleus	GO:0003700|DNA-binding transcription factor activity;GO:0043565|sequence-specific DNA binding	ko:K13424	WRKY33	path:ko04016;path:ko04626	m.5634|TraesCS1A03G0743700:2-1735(+)	5prime_partial	PF03106.12|WRKY|WRKY DNA -binding domain|TraesCS1A03G0743700.1|m.5634:251-307;PF03106.12|WRKY|WRKY DNA -binding domain|TraesCS1A03G0743700.1|m.5634:416-473
TraesCS1A03G0744900	2414	XP_020198624.1	XP_020198624.1 TOM1-like protein 1 [Aegilops tauschii subsp. tauschii]	95.6	sp|O80910|TOL6_ARATH	sp|O80910|TOL6_ARATH TOM1-like protein 6 OS=Arabidopsis thaliana GN=TOL6 PE=1 SV=1	61.8				_	KOG1087	_	GO:0043328|protein transport to vacuole involved in ubiquitin-dependent protein catabolic process via the multivesicular body sorting pathway	GO:0005737|cytoplasm;GO:0005769|early endosome;GO:0005771|multivesicular body;GO:0005886|plasma membrane;GO:0031901|early endosome membrane	GO:0043130|ubiquitin binding	_	_	_	m.5640|TraesCS1A03G0744900:185-2092(+)	complete	PF00790.16|VHS|VHS domain|TraesCS1A03G0744900.1|m.5640:18-127;PF03127.11|GAT|GAT domain|TraesCS1A03G0744900.1|m.5640:206-278
TraesCS1A03G0745100	2087	XP_020198627.1	XP_020198627.1 alanine--glyoxylate aminotransferase 2 homolog 3, mitochondrial-like [Aegilops tauschii subsp. tauschii]	100	sp|Q9SR86|AGT23_ARATH	sp|Q9SR86|AGT23_ARATH Alanine--glyoxylate aminotransferase 2 homolog 3, mitochondrial OS=Arabidopsis thaliana GN=At3g08860 PE=2 SV=1	84.6	_	_	_	_	_	_	GO:0009853|photorespiration;GO:0043562|cellular response to nitrogen levels	GO:0005739|mitochondrion	GO:0008453|alanine-glyoxylate transaminase activity;GO:0030170|pyridoxal phosphate binding;GO:0042802|identical protein binding	ko:K00827	AGXT2	path:ko00250;path:ko00260;path:ko00270;path:ko00280;path:ko01100;path:ko01110	m.5644|TraesCS1A03G0745100:2-1495(+)	5prime_partial	PF00202.18|Aminotran_3|Aminotransferase class-III|TraesCS1A03G0745100.1|m.5644:99-491
TraesCS1A03G0746700	2903	EMS47500.1	EMS47500.1 DNA replication licensing factor MCM3-like protein 1 [Triticum urartu]	98.4	sp|Q9SX04|MCM32_MAIZE	sp|Q9SX04|MCM32_MAIZE DNA replication licensing factor MCM3 homolog 2 OS=Zea mays GN=ROA2 PE=2 SV=1	93.6	_	_	_	_	_	_	GO:0006270|DNA replication initiation;GO:0007049|cell cycle	GO:0005634|nucleus;GO:0042555|MCM complex	GO:0003677|DNA binding;GO:0004386|helicase activity;GO:0005524|ATP binding	ko:K02541	MCM3	path:ko03030;path:ko04110;path:ko04111;path:ko04113	m.5654|TraesCS1A03G0746700:1-2418(+)	5prime_partial	PF00493.20|MCM|MCM2/3/5 family|TraesCS1A03G0746700.2|m.5654:302-665;PF14551.3|MCM_N|MCM N-terminal domain|TraesCS1A03G0746700.2|m.5654:36-149;PF01078.18|Mg_chelatase|Magnesium chelatase, subunit ChlI|TraesCS1A03G0746700.2|m.5654:408-475
TraesCS1A03G0747900	2399	XP_020198858.1	XP_020198858.1 U-box domain-containing protein 16-like [Aegilops tauschii subsp. tauschii]	97.8	sp|Q9LZW3|PUB16_ARATH	sp|Q9LZW3|PUB16_ARATH U-box domain-containing protein 16 OS=Arabidopsis thaliana GN=PUB16 PE=2 SV=1	59.7	_	_	_	_	_	_	GO:0010200|response to chitin	GO:0005634|nucleus;GO:0005737|cytoplasm	GO:0004842|ubiquitin-protein transferase activity	_	_	_	m.5663|TraesCS1A03G0747900:2-2131(+)	5prime_partial	PF04564.12|U-box|U-box domain|TraesCS1A03G0747900.1|m.5663:307-376;PF00514.20|Arm|Armadillo/beta-catenin-like repeat|TraesCS1A03G0747900.1|m.5663:439-477
TraesCS1A03G0751400	1425	XP_020169954.1	XP_020169954.1 cytosolic sulfotransferase 13-like [Aegilops tauschii subsp. tauschii]	96	sp|Q9ZPQ5|SOT13_ARATH	sp|Q9ZPQ5|SOT13_ARATH Cytosolic sulfotransferase 13 OS=Arabidopsis thaliana GN=SOT13 PE=3 SV=1	57.2				_	KOG1584	_	GO:0009812|flavonoid metabolic process	GO:0005737|cytoplasm	GO:0008146|sulfotransferase activity;GO:1990135|flavonoid sulfotransferase activity	_	_	_	m.5699|TraesCS1A03G0751400:1-1101(+)	5prime_partial	PF00685.24|Sulfotransfer_1|Sulfotransferase domain|TraesCS1A03G0751400.1|m.5699:92-357;PF13469.3|Sulfotransfer_3|Sulfotransferase family|TraesCS1A03G0751400.1|m.5699:187-282
TraesCS1A03G0753500	629	XP_020158106.1	XP_020158106.1 NADH dehydrogenase [ubiquinone] 1 alpha subcomplex subunit 1 [Aegilops tauschii subsp. tauschii]	98.7	sp|Q9C9Z5|NDUA1_ARATH	sp|Q9C9Z5|NDUA1_ARATH NADH dehydrogenase [ubiquinone] 1 alpha subcomplex subunit 1 OS=Arabidopsis thaliana GN=At3g08610 PE=3 SV=1	90	_	_	_	_	_	_	GO:0055114|oxidation-reduction process	GO:0005739|mitochondrion;GO:0005747|mitochondrial respiratory chain complex I;GO:0016021|integral component of membrane	_	ko:K03945	NDUFA1	path:ko00190;path:ko01100;path:ko04723;path:ko04932;path:ko05010;path:ko05012;path:ko05016	m.5719|TraesCS1A03G0753500:1-336(+)	5prime_partial	PF15879.2|MWFE|NADH-ubiquinone oxidoreductase MWFE subunit|TraesCS1A03G0753500.1|m.5719:53-104
TraesCS1A03G0754600	2097	XP_020199899.1	XP_020199899.1 uncharacterized protein LOC109785712 [Aegilops tauschii subsp. tauschii]	99.8	_	_	_				_	_	NOG72858	_	_	_	_	_	_	m.5731|TraesCS1A03G0754600:190-1557(+)	complete	_
TraesCS1A03G0756500	812	XP_020178400.1	XP_020178400.1 protein KRTCAP2 homolog [Aegilops tauschii subsp. tauschii]	100	sp|Q5Q995|KTAP2_IXOSC	sp|Q5Q995|KTAP2_IXOSC Protein KRTCAP2 homolog OS=Ixodes scapularis PE=2 SV=1	60.2	_	_	_	_	_	_		GO:0005615|extracellular space;GO:0016021|integral component of membrane	_	_	_	_	m.5745|TraesCS1A03G0756500:120-485(+)	complete	PF09775.6|Keratin_assoc|Keratinocyte-associated protein 2|TraesCS1A03G0756500.1|m.5745:4-116
TraesCS1A03G0757500	1960	XP_020197710.1	XP_020197710.1 xyloglucan galactosyltransferase KATAMARI1 homolog [Aegilops tauschii subsp. tauschii]	96.6	sp|Q8H038|KATAM_ORYSJ	sp|Q8H038|KATAM_ORYSJ Xyloglucan galactosyltransferase KATAMARI1 homolog OS=Oryza sativa subsp. japonica GN=Os03g0144800 PE=2 SV=1	69.1	_	_	_	_	_	_	GO:0006486|protein glycosylation	GO:0016021|integral component of membrane;GO:0032580|Golgi cisterna membrane	GO:0016757|transferase activity, transferring glycosyl groups	ko:K20888	MUR3		m.5755|TraesCS1A03G0757500:234-1628(+);m.5754|TraesCS1A03G0757500:205-1704(+)	complete;complete	PF03016.12|Exostosin|Exostosin family|TraesCS1A03G0757500.1|m.5754:60-402
TraesCS1A03G0760300	1448	EMS54173.1	EMS54173.1 NADH-cytochrome b5 reductase 1 [Triticum urartu]	99.3	sp|Q9ZNT1|NB5R1_ARATH	sp|Q9ZNT1|NB5R1_ARATH NADH--cytochrome b5 reductase 1 OS=Arabidopsis thaliana GN=CBR1 PE=1 SV=1	91.5	_	_	_	_	_	_	GO:0022900|electron transport chain	GO:0005741|mitochondrial outer membrane;GO:0005783|endoplasmic reticulum;GO:0005886|plasma membrane;GO:0009505|plant-type cell wall;GO:0016021|integral component of membrane	GO:0004128|cytochrome-b5 reductase activity, acting on NAD(P)H	ko:K00326	E1.6.2.2	path:ko00520	m.5765|TraesCS1A03G0760300:1-1053(+)	5prime_partial	PF00970.21|FAD_binding_6|Oxidoreductase FAD-binding domain|TraesCS1A03G0760300.1|m.5765:119-217;PF00175.18|NAD_binding_1|Oxidoreductase NAD-binding domain|TraesCS1A03G0760300.1|m.5765:227-333
TraesCS1A03G0761400	561	XP_022951203.1	XP_022951203.1 ADP-ribosylation factor 2-like isoform X1 [Cucurbita moschata]	98.9	sp|P51823|ARF2_ORYSJ	sp|P51823|ARF2_ORYSJ ADP-ribosylation factor 2 OS=Oryza sativa subsp. japonica GN=ARF PE=2 SV=2	100	_	_	_	_	_	_	GO:0006471|protein ADP-ribosylation;GO:0006886|intracellular protein transport;GO:0007264|small GTPase mediated signal transduction;GO:0016192|vesicle-mediated transport	GO:0005794|Golgi apparatus	GO:0005525|GTP binding	ko:K07937	ARF1	path:ko04072;path:ko04144;path:ko05110;path:ko05134	m.5783|TraesCS1A03G0761400:1-561(+)	complete	PF00025.18|Arf|ADP-ribosylation factor family|TraesCS1A03G0761400.1|m.5783:5-177;PF08477.10|Roc|Ras of Complex, Roc, domain of DAPkinase|TraesCS1A03G0761400.1|m.5783:19-129;PF09439.7|SRPRB|Signal recognition particle receptor beta subunit|TraesCS1A03G0761400.1|m.5783:16-143;PF00071.19|Ras|Ras family|TraesCS1A03G0761400.1|m.5783:20-172;PF04670.9|Gtr1_RagA|Gtr1/RagA G protein conserved region|Traes…
TraesCS1A03G0764100	1742	XP_020181621.1	XP_020181621.1 F-box protein At5g46170-like [Aegilops tauschii subsp. tauschii]	99.2	sp|O49508|FB237_ARATH	sp|O49508|FB237_ARATH F-box protein At4g18380 OS=Arabidopsis thaliana GN=At4g18380 PE=2 SV=1	65	_	_	_	_	_	_	GO:0009736|cytokinin-activated signaling pathway;GO:0009914|hormone transport	GO:0009506|plasmodesma	_	_	_	_	m.5806|TraesCS1A03G0764100:491-1561(+)	complete	_
TraesCS1A03G0765200	1232	EMS57134.1	EMS57134.1 Proteasome subunit alpha type-3 [Triticum urartu]	100	sp|Q9LSU0|PSA3_ORYSJ	sp|Q9LSU0|PSA3_ORYSJ Proteasome subunit alpha type-3 OS=Oryza sativa subsp. japonica GN=PAG1 PE=2 SV=1	97.6	_	_	_	_	_	_	GO:0006511|ubiquitin-dependent protein catabolic process	GO:0005634|nucleus;GO:0005737|cytoplasm;GO:0019773|proteasome core complex, alpha-subunit complex	GO:0004298|threonine-type endopeptidase activity	ko:K02727	PSMA3	path:ko03050	m.5820|TraesCS1A03G0765200:207-956(+)	complete	PF00227.23|Proteasome|Proteasome subunit|TraesCS1A03G0765200.1|m.5820:32-216;PF10584.6|Proteasome_A_N|Proteasome subunit A N-terminal signature|TraesCS1A03G0765200.1|m.5820:8-30
TraesCS1A03G0765800	396	ESR59637.1	ESR59637.1 hypothetical protein CICLE_v10016866mg [Citrus clementina]	96.9	sp|P62200|CALM1_DAUCA	sp|P62200|CALM1_DAUCA Calmodulin-1/11/16 OS=Daucus carota GN=CAM-1 PE=2 SV=2	99.2	_	_	_	_	_	_			GO:0005509|calcium ion binding	ko:K02183	CALM	path:ko04014;path:ko04015;path:ko04016;path:ko04020;path:ko04022;path:ko04024;path:ko04070;path:ko04114;path:ko04261;path:ko04270;path:ko04371;path:ko04626;path:ko04713;path:ko04720;path:ko04722;path:ko04728;path:ko04740;path:ko04744;path:ko04745;path:ko04750;path:ko04910;path:ko04912;path:ko04915;path:ko04916;path:ko04921;path:ko04922;path:ko04924;path:ko04925;path:ko04970;path:ko04971;path:ko05…	m.5825|TraesCS1A03G0765800:1-396(+)	complete	PF00036.29|EF-hand_1|EF hand|TraesCS1A03G0765800.1|m.5825:30-57;PF00036.29|EF-hand_1|EF hand|TraesCS1A03G0765800.1|m.5825:67-94;PF00036.29|EF-hand_1|EF hand|TraesCS1A03G0765800.1|m.5825:103-130;PF13833.3|EF-hand_8|EF-hand domain pair|TraesCS1A03G0765800.1|m.5825:8-57;PF13833.3|EF-hand_8|EF-hand domain pair|TraesCS1A03G0765800.1|m.5825:80-128;PF13499.3|EF-hand_7|EF-hand domain pair|TraesCS1A03G076…
TraesCS1A03G0765900	1528	XP_020182435.1	XP_020182435.1 SNF1-related protein kinase regulatory subunit beta-1-like [Aegilops tauschii subsp. tauschii]	98.6	sp|Q84VQ1|KINB1_ARATH	sp|Q84VQ1|KINB1_ARATH SNF1-related protein kinase regulatory subunit beta-1 OS=Arabidopsis thaliana GN=KINB1 PE=1 SV=1	73.8				_	KOG1616	_	GO:0005975|carbohydrate metabolic process;GO:0006633|fatty acid biosynthetic process;GO:0042128|nitrate assimilation		GO:0005524|ATP binding	ko:K07199	PRKAB	path:ko04068;path:ko04152;path:ko04211;path:ko04213;path:ko04371;path:ko04530;path:ko04710;path:ko04910;path:ko04920;path:ko04921;path:ko04922;path:ko04931;path:ko04932;path:ko05410	m.5826|TraesCS1A03G0765900:179-1021(+)	complete	PF16561.2|AMPK1_CBM|Glycogen recognition site of AMP-activated protein kinase|TraesCS1A03G0765900.1|m.5826:92-172;PF04739.12|AMPKBI|5'-AMP-activated protein kinase beta subunit, interaction domain|TraesCS1A03G0765900.1|m.5826:207-275
TraesCS1A03G0768600	2085	XP_020166556.1	XP_020166556.1 tubulin beta-5 chain [Aegilops tauschii subsp. tauschii]	100	sp|Q9ZRA8|TBB5_WHEAT	sp|Q9ZRA8|TBB5_WHEAT Tubulin beta-5 chain OS=Triticum aestivum GN=TUBB5 PE=2 SV=1	100				COG5023	KOG1375	_	GO:0007017|microtubule-based process	GO:0005737|cytoplasm;GO:0005874|microtubule	GO:0003924|GTPase activity;GO:0005200|structural constituent of cytoskeleton;GO:0005525|GTP binding	ko:K07375	TUBB	path:ko04145;path:ko04540;path:ko05130	m.5845|TraesCS1A03G0768600:378-1826(+)	complete	PF00091.22|Tubulin|Tubulin/FtsZ family, GTPase domain|TraesCS1A03G0768600.1|m.5845:38-246;PF03953.14|Tubulin_C|Tubulin C-terminal domain|TraesCS1A03G0768600.1|m.5845:296-416
TraesCS1A03G0768800	1252	XP_020166554.1	XP_020166554.1 cyclin-B1-5-like [Aegilops tauschii subsp. tauschii]	95.9	sp|Q0DH40|CCB15_ORYSJ	sp|Q0DH40|CCB15_ORYSJ Cyclin-B1-5 OS=Oryza sativa subsp. japonica GN=CYCB1-5 PE=3 SV=1	78.9	_	_	_	_	_	_	GO:0007049|cell cycle;GO:0051301|cell division	GO:0005634|nucleus	_	ko:K05868	CCNB	path:ko04068;path:ko04110;path:ko04115;path:ko04914	m.5847|TraesCS1A03G0768800:2-1252(+)	5prime_partial	PF00134.20|Cyclin_N|Cyclin, N-terminal domain|TraesCS1A03G0768800.1|m.5847:164-288;PF02984.16|Cyclin_C|Cyclin, C-terminal domain|TraesCS1A03G0768800.1|m.5847:291-404
TraesCS1A03G0770600	2061	CAE47490.1	CAE47490.1 cytochrome P450 [Triticum aestivum]	99.8	sp|O48956|C98A1_SORBI	sp|O48956|C98A1_SORBI Cytochrome P450 98A1 OS=Sorghum bicolor GN=CYP98A1 PE=2 SV=1	95.5				COG2124	KOG0156	_		GO:0016021|integral component of membrane	GO:0004497|monooxygenase activity;GO:0005506|iron ion binding;GO:0016705|oxidoreductase activity, acting on paired donors, with incorporation or reduction of molecular oxygen;GO:0020037|heme binding	ko:K09754	CYP98A, C3'H	path:ko00940;path:ko00941;path:ko00945;path:ko01100;path:ko01110	m.5860|TraesCS1A03G0770600:216-1754(+)	complete	PF00067.19|p450|Cytochrome P450|TraesCS1A03G0770600.1|m.5860:32-479
TraesCS1A03G0770800	1869	EMS62457.1	EMS62457.1 Aldehyde dehydrogenase family 2 member C4 [Triticum urartu]	99.2	sp|Q56YU0|AL2C4_ARATH	sp|Q56YU0|AL2C4_ARATH Aldehyde dehydrogenase family 2 member C4 OS=Arabidopsis thaliana GN=ALDH2C4 PE=1 SV=2	82.8	_	_	_	_	_	_	GO:0009699|phenylpropanoid biosynthetic process	GO:0005829|cytosol	GO:0004029|aldehyde dehydrogenase (NAD) activity;GO:0050269|coniferyl-aldehyde dehydrogenase activity	ko:K12355	REF1	path:ko00940	m.5863|TraesCS1A03G0770800:139-1629(+)	complete	PF00171.19|Aldedh|Aldehyde dehydrogenase family|TraesCS1A03G0770800.1|m.5863:24-486
TraesCS1A03G0773400	5639	EMS61141.1	EMS61141.1 Transcription elongation factor SPT6 [Triticum urartu]	99.9	sp|A8MS85|SPT61_ARATH	sp|A8MS85|SPT61_ARATH Transcription elongation factor SPT6 homolog OS=Arabidopsis thaliana GN=SPT6 PE=1 SV=1	77.7	_	_	_	_	_	_	GO:0006342|chromatin silencing;GO:0006368|transcription elongation from RNA polymerase II promoter;GO:0009793|embryo development ending in seed dormancy;GO:0032968|positive regulation of transcription elongation from RNA polymerase II promoter;GO:0034728|nucleosome organization;GO:0042789|mRNA transcription by RNA polymerase II;GO:0050684|regulation of mRNA processing;GO:0070827|chromatin mainten…	GO:0005829|cytosol;GO:0008023|transcription elongation factor complex;GO:0009506|plasmodesma;GO:0035327|transcriptionally active chromatin	GO:0003677|DNA binding;GO:0003700|DNA-binding transcription factor activity;GO:0003746|translation elongation factor activity;GO:0031491|nucleosome binding;GO:0042393|histone binding	ko:K11292	SUPT6H, SPT6		m.5874|TraesCS1A03G0773400:3-383(+);m.5872|TraesCS1A03G0773400:412-5304(+);m.5873|TraesCS1A03G0773400:5036-5419(+)	5prime_partial;complete;complete	PF14633.3|SH2_2|SH2 domain|TraesCS1A03G0773400.1|m.5872:1219-1434;PF14878.3|DLD|Death-like domain of SPT6|TraesCS1A03G0773400.1|m.5872:1020-1127;PF14635.3|HHH_7|Helix-hairpin-helix motif|TraesCS1A03G0773400.1|m.5872:907-1006;PF14632.3|SPT6_acidic|Acidic N-terminal SPT6|TraesCS1A03G0773400.1|m.5872:39-134;PF14639.3|YqgF|Holliday-junction resolvase-like of SPT6|TraesCS1A03G0773400.1|m.5872:749-903;…
TraesCS1A03G0773800	360	EMS61142.1	EMS61142.1 hypothetical protein TRIUR3_21709 [Triticum urartu]	100	_	_	_	_	_	_	_	_	_	_	_	_	_	_	_	m.5877|TraesCS1A03G0773800:1-360(+)	complete	_
TraesCS1A03G0778700	1679	P12782.1	P12782.1 RecName: Full=Phosphoglycerate kinase, chloroplastic; Flags: Precursor	100	sp|P12782|PGKH_WHEAT	sp|P12782|PGKH_WHEAT Phosphoglycerate kinase, chloroplastic OS=Triticum aestivum PE=2 SV=1	100	_	_	_	_	_	_	GO:0006096|glycolytic process;GO:0019253|reductive pentose-phosphate cycle	GO:0009507|chloroplast	GO:0004618|phosphoglycerate kinase activity;GO:0005524|ATP binding	ko:K00927	PGK, pgk	path:ko00010;path:ko00710;path:ko01100;path:ko01110;path:ko01120;path:ko01130;path:ko01200;path:ko01230	m.5903|TraesCS1A03G0778700:1-1437(+)	complete	PF00162.16|PGK|Phosphoglycerate kinase|TraesCS1A03G0778700.1|m.5903:83-461
TraesCS1A03G0780800	1237	ABC65857.1	ABC65857.1 ethylene-responsive factor-like transcription factor ERFL2c [Triticum aestivum]	100	sp|Q9LW49|ERF4_NICSY	sp|Q9LW49|ERF4_NICSY Ethylene-responsive transcription factor 4 OS=Nicotiana sylvestris GN=ERF4 PE=2 SV=1	60.9	_	_	_	_	_	_	GO:0006351|transcription, DNA-templated;GO:0006952|defense response;GO:0009873|ethylene-activated signaling pathway	GO:0005634|nucleus	GO:0003677|DNA binding;GO:0003700|DNA-binding transcription factor activity	ko:K09286	EREBP		m.5935|TraesCS1A03G0780800:2-964(+)	5prime_partial	PF00847.17|AP2|AP2 domain|TraesCS1A03G0780800.1|m.5935:120-170
TraesCS1A03G0787500	1618	AFG73687.1	AFG73687.1 putative gda-1 [Triticum urartu]	100	sp|P37707|B2_DAUCA	sp|P37707|B2_DAUCA B2 protein OS=Daucus carota PE=2 SV=1	93.2	_	_	_	_	_	_	_	_	_	_	_	_	m.5985|TraesCS1A03G0787500:212-1144(+)	complete	PF10539.6|Dev_Cell_Death|Development and cell death domain|TraesCS1A03G0787500.1|m.5985:178-304
TraesCS1A03G0789400	1327	XP_020180522.1	XP_020180522.1 peroxidase 1-like [Aegilops tauschii subsp. tauschii]	99.7	sp|P37834|PER1_ORYSJ	sp|P37834|PER1_ORYSJ Peroxidase 1 OS=Oryza sativa subsp. japonica GN=PRX74 PE=2 SV=2	89.3				_	_	NOG263264	GO:0006979|response to oxidative stress;GO:0009664|plant-type cell wall organization;GO:0042744|hydrogen peroxide catabolic process	GO:0005576|extracellular region;GO:0009505|plant-type cell wall;GO:0009506|plasmodesma	GO:0004601|peroxidase activity;GO:0020037|heme binding;GO:0046872|metal ion binding	ko:K00430	E1.11.1.7	path:ko00940;path:ko01100;path:ko01110	m.5995|TraesCS1A03G0789400:108-1088(+)	complete	PF00141.20|peroxidase|Peroxidase|TraesCS1A03G0789400.1|m.5995:40-285
TraesCS1A03G0789700	1300	XP_020152638.1	XP_020152638.1 peroxidase 1-like [Aegilops tauschii subsp. tauschii]	99.7	sp|P37834|PER1_ORYSJ	sp|P37834|PER1_ORYSJ Peroxidase 1 OS=Oryza sativa subsp. japonica GN=PRX74 PE=2 SV=2	87.7	_	_	_	_	_	_	GO:0006979|response to oxidative stress;GO:0009664|plant-type cell wall organization;GO:0042744|hydrogen peroxide catabolic process	GO:0005576|extracellular region;GO:0009505|plant-type cell wall;GO:0009506|plasmodesma	GO:0004601|peroxidase activity;GO:0020037|heme binding;GO:0046872|metal ion binding	ko:K00430	E1.11.1.7	path:ko00940;path:ko01100;path:ko01110	m.5996|TraesCS1A03G0789700:71-1051(+)	complete	PF00141.20|peroxidase|Peroxidase|TraesCS1A03G0789700.1|m.5996:41-285
TraesCS1A03G0789900	1241	ACI00836.1	ACI00836.1 class III peroxidase [Triticum aestivum]	99.1	sp|P37834|PER1_ORYSJ	sp|P37834|PER1_ORYSJ Peroxidase 1 OS=Oryza sativa subsp. japonica GN=PRX74 PE=2 SV=2	87.2	_	_	_	_	_	_	GO:0006979|response to oxidative stress;GO:0009664|plant-type cell wall organization;GO:0042744|hydrogen peroxide catabolic process	GO:0005576|extracellular region;GO:0009505|plant-type cell wall;GO:0009506|plasmodesma	GO:0004601|peroxidase activity;GO:0020037|heme binding;GO:0046872|metal ion binding	ko:K00430	E1.11.1.7	path:ko00940;path:ko01100;path:ko01110	m.5998|TraesCS1A03G0789900:2-1072(+)	5prime_partial	PF00141.20|peroxidase|Peroxidase|TraesCS1A03G0789900.1|m.5998:70-315
TraesCS1A03G0790000	1320	EMS60389.1	EMS60389.1 Peroxidase 1 [Triticum urartu]	99.4	sp|P37834|PER1_ORYSJ	sp|P37834|PER1_ORYSJ Peroxidase 1 OS=Oryza sativa subsp. japonica GN=PRX74 PE=2 SV=2	87.8	_	_	_	_	_	_	GO:0006979|response to oxidative stress;GO:0009664|plant-type cell wall organization;GO:0042744|hydrogen peroxide catabolic process	GO:0005576|extracellular region;GO:0009505|plant-type cell wall;GO:0009506|plasmodesma	GO:0004601|peroxidase activity;GO:0020037|heme binding;GO:0046872|metal ion binding	ko:K00430	E1.11.1.7	path:ko00940;path:ko01100;path:ko01110	m.6000|TraesCS1A03G0790000:96-1079(+)	complete	PF00141.20|peroxidase|Peroxidase|TraesCS1A03G0790000.1|m.6000:41-286
TraesCS1A03G0790100	1239	ACI00836.1	ACI00836.1 class III peroxidase [Triticum aestivum]	99.1	sp|P37834|PER1_ORYSJ	sp|P37834|PER1_ORYSJ Peroxidase 1 OS=Oryza sativa subsp. japonica GN=PRX74 PE=2 SV=2	87.8	_	_	_	_	_	_	GO:0006979|response to oxidative stress;GO:0009664|plant-type cell wall organization;GO:0042744|hydrogen peroxide catabolic process	GO:0005576|extracellular region;GO:0009505|plant-type cell wall;GO:0009506|plasmodesma	GO:0004601|peroxidase activity;GO:0020037|heme binding;GO:0046872|metal ion binding	ko:K00430	E1.11.1.7	path:ko00940;path:ko01100;path:ko01110	m.6002|TraesCS1A03G0790100:79-1041(+)	complete	PF00141.20|peroxidase|Peroxidase|TraesCS1A03G0790100.1|m.6002:34-279
TraesCS1A03G0790300	1265	EMS60389.1	EMS60389.1 Peroxidase 1 [Triticum urartu]	100	sp|P37834|PER1_ORYSJ	sp|P37834|PER1_ORYSJ Peroxidase 1 OS=Oryza sativa subsp. japonica GN=PRX74 PE=2 SV=2	88.4	_	_	_	_	_	_	GO:0006979|response to oxidative stress;GO:0009664|plant-type cell wall organization;GO:0042744|hydrogen peroxide catabolic process	GO:0005576|extracellular region;GO:0009505|plant-type cell wall;GO:0009506|plasmodesma	GO:0004601|peroxidase activity;GO:0020037|heme binding;GO:0046872|metal ion binding	ko:K00430	E1.11.1.7	path:ko00940;path:ko01100;path:ko01110	m.6007|TraesCS1A03G0790300:1-1068(+)	5prime_partial	PF00141.20|peroxidase|Peroxidase|TraesCS1A03G0790300.1|m.6007:69-314
TraesCS1A03G0790600	1270	XP_020175341.1	XP_020175341.1 peroxidase 1-like [Aegilops tauschii subsp. tauschii]	99.7	sp|P37834|PER1_ORYSJ	sp|P37834|PER1_ORYSJ Peroxidase 1 OS=Oryza sativa subsp. japonica GN=PRX74 PE=2 SV=2	87.4	_	_	_	_	_	_	GO:0006979|response to oxidative stress;GO:0009664|plant-type cell wall organization;GO:0042744|hydrogen peroxide catabolic process	GO:0005576|extracellular region;GO:0009505|plant-type cell wall;GO:0009506|plasmodesma	GO:0004601|peroxidase activity;GO:0020037|heme binding;GO:0046872|metal ion binding	ko:K00430	E1.11.1.7	path:ko00940;path:ko01100;path:ko01110	m.6011|TraesCS1A03G0790600:71-1051(+)	complete	PF00141.20|peroxidase|Peroxidase|TraesCS1A03G0790600.1|m.6011:41-285
TraesCS1A03G0793300	1473	XP_020198027.1	XP_020198027.1 transcription factor bHLH123-like [Aegilops tauschii subsp. tauschii]	88.4	sp|Q94JL3|BH112_ARATH	sp|Q94JL3|BH112_ARATH Transcription factor bHLH112 OS=Arabidopsis thaliana GN=BHLH112 PE=1 SV=1	69.1	_	_	_	_	_	_	GO:0006366|transcription by RNA polymerase II;GO:0042631|cellular response to water deprivation;GO:0045893|positive regulation of transcription, DNA-templated;GO:0071215|cellular response to abscisic acid stimulus;GO:0071472|cellular response to salt stress;GO:2000214|regulation of proline metabolic process;GO:2000377|regulation of reactive oxygen species metabolic process	GO:0005634|nucleus	GO:0001046|core promoter sequence-specific DNA binding;GO:0001228|DNA-binding transcription activator activity, RNA polymerase II-specific;GO:0003700|DNA-binding transcription factor activity;GO:0043565|sequence-specific DNA binding;GO:0046983|protein dimerization activity	_	_	_	m.6036|TraesCS1A03G0793300:145-1170(+)	complete	_
TraesCS1A03G0793500	1289	XP_003568165.4	XP_003568165.4 NAD(P)H dehydrogenase (quinone) FQR1 [Brachypodium distachyon]	97.7	sp|Q9AYU0|QR2_TRIVS	sp|Q9AYU0|QR2_TRIVS Quinone-oxidoreductase QR2 OS=Triphysaria versicolor PE=1 SV=1	89.8	_	_	_	_	_	_			GO:0003955|NAD(P)H dehydrogenase (quinone) activity;GO:0010181|FMN binding	ko:K03809	wrbA	path:ko00130;path:ko01110	m.6040|TraesCS1A03G0793500:1-849(+)	5prime_partial	PF03358.12|FMN_red|NADPH-dependent FMN reductase|TraesCS1A03G0793500.1|m.6040:95-223;PF02525.14|Flavodoxin_2|Flavodoxin-like fold|TraesCS1A03G0793500.1|m.6040:84-198
TraesCS1A03G0794800	1631	XP_020177887.1	XP_020177887.1 GDSL esterase/lipase At5g45910-like [Aegilops tauschii subsp. tauschii]	99.5	sp|Q9FJ45|GDL83_ARATH	sp|Q9FJ45|GDL83_ARATH GDSL esterase/lipase At5g45910 OS=Arabidopsis thaliana GN=At5g45910 PE=2 SV=1	61	_	_	_	_	_	_	GO:0016042|lipid catabolic process	GO:0005576|extracellular region	GO:0016788|hydrolase activity, acting on ester bonds	ko:K21026	AAE	path:ko00901;path:ko01110	m.6053|TraesCS1A03G0794800:233-1327(+)	complete	PF00657.19|Lipase_GDSL|GDSL-like Lipase/Acylhydrolase|TraesCS1A03G0794800.1|m.6053:31-350
TraesCS1A03G0796800	1634	XP_020177926.1	XP_020177926.1 probable 1-acyl-sn-glycerol-3-phosphate acyltransferase 5 [Aegilops tauschii subsp. tauschii]	98	sp|Q9LHN4|LPAT5_ARATH	sp|Q9LHN4|LPAT5_ARATH Probable 1-acyl-sn-glycerol-3-phosphate acyltransferase 5 OS=Arabidopsis thaliana GN=LPAT5 PE=2 SV=1	76.2	_	_	_	_	_	_	GO:0016024|CDP-diacylglycerol biosynthetic process	GO:0016021|integral component of membrane	GO:0003841|1-acylglycerol-3-phosphate O-acyltransferase activity	ko:K13513	LCLAT1, AGPAT8	path:ko00561;path:ko00564;path:ko01100;path:ko01110	m.6066|TraesCS1A03G0796800:199-1401(+)	complete	PF01553.18|Acyltransferase|Acyltransferase|TraesCS1A03G0796800.1|m.6066:110-263;PF16076.2|Acyltransf_C|Acyltransferase C-terminus|TraesCS1A03G0796800.1|m.6066:273-338
TraesCS1A03G0797200	2744	XP_020177905.1	XP_020177905.1 acylamino-acid-releasing enzyme 1 isoform X1 [Aegilops tauschii subsp. tauschii]	97.5	sp|Q0IXP9|AARE1_ORYSJ	sp|Q0IXP9|AARE1_ORYSJ Acylamino-acid-releasing enzyme 1 OS=Oryza sativa subsp. japonica GN=Os10g0415600 PE=3 SV=1	91.2	_	_	_	_	_	_		GO:0005737|cytoplasm	GO:0004252|serine-type endopeptidase activity	ko:K01303	APEH		m.6076|TraesCS1A03G0797200:28-2529(+)	complete	PF00326.18|Peptidase_S9|Prolyl oligopeptidase family|TraesCS1A03G0797200.1|m.6076:616-832;PF01738.15|DLH|Dienelactone hydrolase family|TraesCS1A03G0797200.1|m.6076:746-815;PF12697.4|Abhydrolase_6|Alpha/beta hydrolase family|TraesCS1A03G0797200.1|m.6076:601-699;PF07859.10|Abhydrolase_3|alpha/beta hydrolase fold|TraesCS1A03G0797200.1|m.6076:657-809;PF00135.25|COesterase|Carboxylesterase family|Trae…
TraesCS1A03G0800700	1767	EMS63352.1	EMS63352.1 hypothetical protein TRIUR3_07040 [Triticum urartu]	99.2	_	_	_	_	_	_	_	_	_	_	_	_	_	_	_	m.6085|TraesCS1A03G0800700:2-1606(+)	5prime_partial	_
TraesCS1A03G0801100	1683	ACU54988.1	ACU54988.1 secretory carrier membrane protein [Triticum aestivum]	99.3	sp|Q60EA5|SCAM3_ORYSJ	sp|Q60EA5|SCAM3_ORYSJ Secretory carrier-associated membrane protein 3 OS=Oryza sativa subsp. japonica GN=SCAMP3 PE=2 SV=1	96				_	KOG3088	_	GO:0015031|protein transport	GO:0005886|plasma membrane;GO:0016021|integral component of membrane;GO:0030658|transport vesicle membrane	_	ko:K19995	SCAMP		m.6088|TraesCS1A03G0801100:379-1218(+)	complete	PF04144.10|SCAMP|SCAMP family|TraesCS1A03G0801100.1|m.6088:89-259
TraesCS1A03G0801400	2407	AGI97001.1	AGI97001.1 sulfite reductase [Triticum turgidum subsp. durum]	99.8	sp|O23813|SIR_MAIZE	sp|O23813|SIR_MAIZE Sulfite reductase [ferredoxin], chloroplastic OS=Zea mays GN=SIR PE=1 SV=1	94.8	_	_	_	_	_	_	GO:0006275|regulation of DNA replication;GO:0006323|DNA packaging;GO:0019424|sulfide oxidation, using siroheme sulfite reductase;GO:0045892|negative regulation of transcription, DNA-templated;GO:1900160|plastid DNA packaging	GO:0009570|chloroplast stroma;GO:0042644|chloroplast nucleoid	GO:0003677|DNA binding;GO:0003690|double-stranded DNA binding;GO:0020037|heme binding;GO:0046872|metal ion binding;GO:0050311|sulfite reductase (ferredoxin) activity;GO:0051539|4 iron, 4 sulfur cluster binding	ko:K00392	sir	path:ko00920;path:ko01100;path:ko01120	m.6091|TraesCS1A03G0801400:3-2048(+)	5prime_partial	PF01077.19|NIR_SIR|Nitrite and sulphite reductase 4Fe-4S domain|TraesCS1A03G0801400.2|m.6091:260-439;PF01077.19|NIR_SIR|Nitrite and sulphite reductase 4Fe-4S domain|TraesCS1A03G0801400.2|m.6091:581-673;PF03460.14|NIR_SIR_ferr|Nitrite/Sulfite reductase ferredoxin-like half domain|TraesCS1A03G0801400.2|m.6091:162-221;PF03460.14|NIR_SIR_ferr|Nitrite/Sulfite reductase ferredoxin-like half domain|Trae…
TraesCS1A03G0803800	1373	EMS54387.1	EMS54387.1 hypothetical protein TRIUR3_12933 [Triticum urartu]	97.1	sp|Q8L730|SDI2_ARATH	sp|Q8L730|SDI2_ARATH Protein SULFUR DEFICIENCY-INDUCED 2 OS=Arabidopsis thaliana GN=At1g04770 PE=2 SV=1	76.5	_	_	_	_	_	_	GO:0009658|chloroplast organization;GO:0010438|cellular response to sulfur starvation;GO:0010439|regulation of glucosinolate biosynthetic process	GO:0005634|nucleus	_	_	_	_	m.6102|TraesCS1A03G0803800:2-1129(+)	5prime_partial	PF13181.3|TPR_8|Tetratricopeptide repeat|TraesCS1A03G0803800.1|m.6102:247-275;PF13181.3|TPR_8|Tetratricopeptide repeat|TraesCS1A03G0803800.1|m.6102:283-304;PF07719.14|TPR_2|Tetratricopeptide repeat|TraesCS1A03G0803800.1|m.6102:248-278;PF13432.3|TPR_16|Tetratricopeptide repeat|TraesCS1A03G0803800.1|m.6102:248-279;PF13432.3|TPR_16|Tetratricopeptide repeat|TraesCS1A03G0803800.1|m.6102:251-304;PF1337…
TraesCS1A03G0808700	845	AAL24517.1	AAL24517.1 thioredoxin H [Triticum aestivum]	100	sp|O64394|TRXH_WHEAT	sp|O64394|TRXH_WHEAT Thioredoxin H-type OS=Triticum aestivum PE=2 SV=3	100	_	_	_	_	_	_	GO:0006662|glycerol ether metabolic process;GO:0045454|cell redox homeostasis	GO:0005737|cytoplasm	GO:0015035|protein disulfide oxidoreductase activity	_	_	_	m.6139|TraesCS1A03G0808700:112-504(+)	complete	PF00085.17|Thioredoxin|Thioredoxin|TraesCS1A03G0808700.1|m.6139:27-121;PF14595.3|Thioredoxin_9|Thioredoxin|TraesCS1A03G0808700.1|m.6139:34-110
TraesCS1A03G0810700	1615	XP_020157737.1	XP_020157737.1 NADH dehydrogenase [ubiquinone] flavoprotein 2, mitochondrial [Aegilops tauschii subsp. tauschii]	96.4	sp|O22769|NDUV2_ARATH	sp|O22769|NDUV2_ARATH NADH dehydrogenase [ubiquinone] flavoprotein 2, mitochondrial OS=Arabidopsis thaliana GN=At4g02580 PE=1 SV=3	88.5				COG1905	KOG3196	_	GO:0006120|mitochondrial electron transport, NADH to ubiquinone;GO:0006979|response to oxidative stress	GO:0005739|mitochondrion;GO:0005747|mitochondrial respiratory chain complex I	GO:0008137|NADH dehydrogenase (ubiquinone) activity;GO:0008270|zinc ion binding;GO:0051537|2 iron, 2 sulfur cluster binding	ko:K03943	NDUFV2	path:ko00190;path:ko01100;path:ko04723;path:ko04932;path:ko05010;path:ko05012;path:ko05016	m.6159|TraesCS1A03G0810700:261-1100(+)	complete	PF01257.16|2Fe-2S_thioredx|Thioredoxin-like [2Fe-2S] ferredoxin|TraesCS1A03G0810700.1|m.6159:81-237
TraesCS1A03G0811000	1693	EMS65890.1	EMS65890.1 Signal recognition particle 54 kDa protein 2 [Triticum urartu]	99.8	sp|P49969|SR542_HORVU	sp|P49969|SR542_HORVU Signal recognition particle 54 kDa protein 2 OS=Hordeum vulgare GN=SRP54-2 PE=2 SV=1	99.6				COG0541	KOG0780	_	GO:0006614|SRP-dependent cotranslational protein targeting to membrane	GO:0005786|signal recognition particle, endoplasmic reticulum targeting	GO:0003924|GTPase activity;GO:0005525|GTP binding;GO:0008312|7S RNA binding	ko:K03106	SRP54, ffh	path:ko02024;path:ko03060;path:ko03070	m.6171|TraesCS1A03G0811000:156-1649(+)	complete	PF00448.19|SRP54|SRP54-type protein, GTPase domain|TraesCS1A03G0811000.1|m.6171:101-296;PF02978.16|SRP_SPB|Signal peptide binding domain|TraesCS1A03G0811000.1|m.6171:327-428;PF02881.16|SRP54_N|SRP54-type protein, helical bundle domain|TraesCS1A03G0811000.1|m.6171:6-83;PF02492.16|cobW|CobW/HypB/UreG, nucleotide-binding domain|TraesCS1A03G0811000.1|m.6171:103-254
TraesCS1A03G0815300	2889	XP_020165314.1	XP_020165314.1 ubiquitin carboxyl-terminal hydrolase 25 [Aegilops tauschii subsp. tauschii]	97.3	sp|Q9FPS2|UBP25_ARATH	sp|Q9FPS2|UBP25_ARATH Ubiquitin carboxyl-terminal hydrolase 25 OS=Arabidopsis thaliana GN=UBP25 PE=2 SV=1	52.9	_	_	_	_	_	_	GO:0006511|ubiquitin-dependent protein catabolic process;GO:0016579|protein deubiquitination		GO:0036459|thiol-dependent ubiquitinyl hydrolase activity	ko:K11855	USP36_42		m.6201|TraesCS1A03G0815300:353-2302(+);m.6202|TraesCS1A03G0815300:1-984(+)	complete;5prime_partial	PF00443.26|UCH|Ubiquitin carboxyl-terminal hydrolase|TraesCS1A03G0815300.1|m.6201:23-340;PF13423.3|UCH_1|Ubiquitin carboxyl-terminal hydrolase|TraesCS1A03G0815300.1|m.6201:23-322
TraesCS1A03G0816200	1734	XP_020193767.1	XP_020193767.1 tyrosine decarboxylase 1-like [Aegilops tauschii subsp. tauschii]	96.3	sp|P54769|TYDC2_PAPSO	sp|P54769|TYDC2_PAPSO Tyrosine/DOPA decarboxylase 2 OS=Papaver somniferum GN=TYDC2 PE=2 SV=1	67.9	_	_	_	_	_	_	GO:0006520|cellular amino acid metabolic process		GO:0004058|aromatic-L-amino-acid decarboxylase activity;GO:0004837|tyrosine decarboxylase activity;GO:0030170|pyridoxal phosphate binding	ko:K01592	E4.1.1.25	path:ko00350;path:ko00950;path:ko01100;path:ko01110	m.6212|TraesCS1A03G0816200:1-1734(+)	complete	PF00282.16|Pyridoxal_deC|Pyridoxal-dependent decarboxylase conserved domain|TraesCS1A03G0816200.1|m.6212:63-439;PF01212.18|Beta_elim_lyase|Beta-eliminating lyase|TraesCS1A03G0816200.1|m.6212:128-344
TraesCS1A03G0817100	351	EMS67968.1	EMS67968.1 Cortical cell-delineating protein [Triticum urartu]	100	sp|Q01595|CCDP_MAIZE	sp|Q01595|CCDP_MAIZE Cortical cell-delineating protein OS=Zea mays PE=2 SV=1	63.6				_	_	NOG239985	_	_	_	_	_	_	m.6215|TraesCS1A03G0817100:1-351(+)	complete	PF14547.3|Hydrophob_seed|Hydrophobic seed protein|TraesCS1A03G0817100.1|m.6215:31-113
TraesCS1A03G0818800	3348	EMS48493.1	EMS48493.1 hypothetical protein TRIUR3_07139 [Triticum urartu]	99.9	_	_	_	_	_	_	_	_	_	_	_	_	ko:K12617	PATL1, PAT1	path:ko03018	m.6222|TraesCS1A03G0818800:318-2771(+)	complete	_
TraesCS1A03G0819300	3038	XP_020187704.1	XP_020187704.1 uncharacterized protein C18orf8 [Aegilops tauschii subsp. tauschii]	99.2	_	_	_	_	_	_	_	_	_	_	_	_	_	_	_	m.6231|TraesCS1A03G0819300:507-2723(+);m.6232|TraesCS1A03G0819300:3-446(+)	complete;5prime_partial	PF07035.9|Mic1|Colon cancer-associated protein Mic1-like|TraesCS1A03G0819300.2|m.6231:576-723
TraesCS1A03G0823500	2860	XP_020165318.1	XP_020165318.1 probable xyloglucan glycosyltransferase 7 [Aegilops tauschii subsp. tauschii]	99.7	sp|Q6L538|CSLC7_ORYSJ	sp|Q6L538|CSLC7_ORYSJ Probable xyloglucan glycosyltransferase 7 OS=Oryza sativa subsp. japonica GN=CSLC7 PE=2 SV=1	88	_	_	_	_	_	_	GO:0071555|cell wall organization	GO:0000139|Golgi membrane;GO:0016021|integral component of membrane	GO:0016757|transferase activity, transferring glycosyl groups	_	_	_	m.6261|TraesCS1A03G0823500:281-2389(+)	complete	PF13641.3|Glyco_tranf_2_3|Glycosyltransferase like family 2|TraesCS1A03G0823500.1|m.6261:241-471;PF13632.3|Glyco_trans_2_3|Glycosyl transferase family group 2|TraesCS1A03G0823500.1|m.6261:332-528;PF00535.23|Glycos_transf_2|Glycosyl transferase family 2|TraesCS1A03G0823500.1|m.6261:245-397;PF13506.3|Glyco_transf_21|Glycosyl transferase family 21|TraesCS1A03G0823500.1|m.6261:305-472
TraesCS1A03G0824700	1286	XP_020165973.1	XP_020165973.1 PLASMODESMATA CALLOSE-BINDING PROTEIN 4-like [Aegilops tauschii subsp. tauschii]	85	sp|Q93V72|PDCB4_ARATH	sp|Q93V72|PDCB4_ARATH PLASMODESMATA CALLOSE-BINDING PROTEIN 4 OS=Arabidopsis thaliana GN=PDCB4 PE=1 SV=1	74.4	_	_	_	_	_	_		GO:0005886|plasma membrane;GO:0009506|plasmodesma;GO:0031225|anchored component of membrane;GO:0046658|anchored component of plasma membrane	GO:0001872|(1->3)-beta-D-glucan binding;GO:0004553|hydrolase activity, hydrolyzing O-glycosyl compounds;GO:0030247|polysaccharide binding	_	_	_	m.6276|TraesCS1A03G0824700:3-923(+)	5prime_partial	PF07983.10|X8|X8 domain|TraesCS1A03G0824700.1|m.6276:118-188
TraesCS1A03G0827500	872	BAJ88652.1	BAJ88652.1 predicted protein [Hordeum vulgare subsp. vulgare]	92.6	sp|Q5JLR7|DOF5_ORYSJ	sp|Q5JLR7|DOF5_ORYSJ Dof zinc finger protein 5 OS=Oryza sativa subsp. japonica GN=DOF5 PE=2 SV=1	98.1	_	_	_	_	_	_	GO:0006351|transcription, DNA-templated;GO:0006355|regulation of transcription, DNA-templated	GO:0005634|nucleus	GO:0003677|DNA binding;GO:0046872|metal ion binding	_	_	_	m.6307|TraesCS1A03G0827500:1-690(+)	5prime_partial	PF02701.12|zf-Dof|Dof domain, zinc finger|TraesCS1A03G0827500.1|m.6307:90-144
TraesCS1A03G0830800	904	EMS58933.1	EMS58933.1 hypothetical protein TRIUR3_06380 [Triticum urartu]	89.6	sp|Q13442|HAP28_HUMAN	sp|Q13442|HAP28_HUMAN 28 kDa heat- and acid-stable phosphoprotein OS=Homo sapiens GN=PDAP1 PE=1 SV=1	70.8	_	_	_	_	_	_	GO:0007165|signal transduction;GO:0008283|cell population proliferation;GO:0043312|neutrophil degranulation	GO:0005576|extracellular region;GO:1904813|ficolin-1-rich granule lumen	GO:0003723|RNA binding	_	_	_	m.6340|TraesCS1A03G0830800:125-610(+)	complete	PF10252.6|PP28|Casein kinase substrate phosphoprotein PP28|TraesCS1A03G0830800.1|m.6340:73-150
TraesCS1A03G0834600	1274	XP_020164055.1	XP_020164055.1 ras-related protein Rab7-like [Aegilops tauschii subsp. tauschii]	100	sp|Q40787|RAB7_CENCI	sp|Q40787|RAB7_CENCI Ras-related protein Rab7 OS=Cenchrus ciliaris PE=2 SV=1	98.5	_	_	_	_	_	_	GO:0015031|protein transport	GO:0005886|plasma membrane	GO:0003924|GTPase activity;GO:0005525|GTP binding	ko:K07897	RAB7A	path:ko04137;path:ko04138;path:ko04140;path:ko04144;path:ko04145;path:ko05132;path:ko05146;path:ko05152	m.6359|TraesCS1A03G0834600:213-833(+)	complete	PF00071.19|Ras|Ras family|TraesCS1A03G0834600.1|m.6359:10-177;PF08477.10|Roc|Ras of Complex, Roc, domain of DAPkinase|TraesCS1A03G0834600.1|m.6359:10-128;PF00025.18|Arf|ADP-ribosylation factor family|TraesCS1A03G0834600.1|m.6359:8-175;PF01926.20|MMR_HSR1|50S ribosome-binding GTPase|TraesCS1A03G0834600.1|m.6359:10-105;PF04670.9|Gtr1_RagA|Gtr1/RagA G protein conserved region|TraesCS1A03G0834600.1|m…
TraesCS1A03G0839300	3160	AAC83689.2	AAC83689.2 101 kDa heat shock protein [Triticum aestivum]	99.8	sp|Q6F2Y7|CLPB1_ORYSJ	sp|Q6F2Y7|CLPB1_ORYSJ Chaperone protein ClpB1 OS=Oryza sativa subsp. japonica GN=CLPB1 PE=2 SV=1	95.9				COG0542	KOG1051	_	GO:0019538|protein metabolic process;GO:0034605|cellular response to heat	GO:0005634|nucleus;GO:0005829|cytosol	GO:0005524|ATP binding	ko:K03695	clpB	path:ko04213	m.6412|TraesCS1A03G0839300:1-2880(+)	5prime_partial	PF07724.11|AAA_2|AAA domain (Cdc48 subfamily)|TraesCS1A03G0839300.1|m.6412:641-804;PF00004.26|AAA|ATPase family associated with various cellular activities (AAA)|TraesCS1A03G0839300.1|m.6412:248-361;PF00004.26|AAA|ATPase family associated with various cellular activities (AAA)|TraesCS1A03G0839300.1|m.6412:646-766;PF10431.6|ClpB_D2-small|C-terminal, D2-small domain, of ClpB protein|TraesCS1A03G083…
TraesCS1A03G0844500	1356	XP_020151347.1	XP_020151347.1 peroxidase 2-like [Aegilops tauschii subsp. tauschii]	98.5	sp|Q9FEQ8|PER2_MAIZE	sp|Q9FEQ8|PER2_MAIZE Peroxidase 2 OS=Zea mays GN=PER2 PE=2 SV=1	91.3	_	_	_	_	_	_	GO:0006979|response to oxidative stress;GO:0032922|circadian regulation of gene expression;GO:0042744|hydrogen peroxide catabolic process;GO:0042752|regulation of circadian rhythm;GO:0097167|circadian regulation of translation	GO:0005576|extracellular region	GO:0004601|peroxidase activity;GO:0020037|heme binding;GO:0046872|metal ion binding	ko:K00430	E1.11.1.7	path:ko00940;path:ko01100;path:ko01110	m.6452|TraesCS1A03G0844500:2-1102(+)	5prime_partial	PF00141.20|peroxidase|Peroxidase|TraesCS1A03G0844500.1|m.6452:82-325
TraesCS1A03G0845500	4816	XP_020198180.1	XP_020198180.1 receptor-like protein kinase HSL1 [Aegilops tauschii subsp. tauschii]	93.5	sp|Q9M0G7|MIK1_ARATH	sp|Q9M0G7|MIK1_ARATH MDIS1-interacting receptor like kinase 1 OS=Arabidopsis thaliana GN=MIK1 PE=1 SV=1	60.4	_	_	_	_	_	_	GO:0001944|vasculature development;GO:0006468|protein phosphorylation;GO:0010067|procambium histogenesis;GO:0030154|cell differentiation;GO:0046777|protein autophosphorylation	GO:0005886|plasma membrane;GO:0016021|integral component of membrane;GO:0090406|pollen tube	GO:0004672|protein kinase activity;GO:0004674|protein serine/threonine kinase activity;GO:0005524|ATP binding	_	_	_	m.6470|TraesCS1A03G0845500:157-3843(+)	complete	PF07714.14|Pkinase_Tyr|Protein tyrosine kinase|TraesCS1A03G0845500.1|m.6470:883-1174;PF13855.3|LRR_8|Leucine rich repeat|TraesCS1A03G0845500.1|m.6470:328-387;PF00069.22|Pkinase|Protein kinase domain|TraesCS1A03G0845500.1|m.6470:882-1174;PF08263.9|LRRNT_2|Leucine rich repeat N-terminal domain|TraesCS1A03G0845500.1|m.6470:212-251
TraesCS1A03G0847000	1416	BAJ90839.1	BAJ90839.1 predicted protein [Hordeum vulgare subsp. vulgare]	85.7	_	_	_	_	_	_	_	_	_	_	_	_	_	_	_	m.6492|TraesCS1A03G0847000:1-876(+)	5prime_partial	_
TraesCS1A03G0848200	3049	XP_020163898.1	XP_020163898.1 putative leucine-rich repeat receptor-like protein kinase At2g19210 [Aegilops tauschii subsp. tauschii]	93.1	sp|Q9FZB1|Y5188_ARATH	sp|Q9FZB1|Y5188_ARATH Probable LRR receptor-like serine/threonine-protein kinase At1g51880 OS=Arabidopsis thaliana GN=At1g51880 PE=2 SV=1	56.5	_	_	_	_	_	_		GO:0016021|integral component of membrane	GO:0004674|protein serine/threonine kinase activity;GO:0005524|ATP binding	_	_	_	m.6501|TraesCS1A03G0848200:52-2832(+)	complete	PF12819.4|Malectin_like|Carbohydrate-binding protein of the ER|TraesCS1A03G0848200.1|m.6501:35-363;PF07714.14|Pkinase_Tyr|Protein tyrosine kinase|TraesCS1A03G0848200.1|m.6501:592-860;PF00069.22|Pkinase|Protein kinase domain|TraesCS1A03G0848200.1|m.6501:593-858;PF13855.3|LRR_8|Leucine rich repeat|TraesCS1A03G0848200.1|m.6501:420-478
TraesCS1A03G0851800	1256	EMS62606.1	EMS62606.1 Reticulon-like protein B1 [Triticum urartu]	100	sp|Q9SUR3|RTNLA_ARATH	sp|Q9SUR3|RTNLA_ARATH Reticulon-like protein B1 OS=Arabidopsis thaliana GN=RTNLB1 PE=1 SV=1	81				_	KOG1792	_	GO:0071786|endoplasmic reticulum tubular network organization	GO:0005773|vacuole;GO:0005783|endoplasmic reticulum;GO:0005789|endoplasmic reticulum membrane;GO:0005886|plasma membrane;GO:0071458|integral component of cytoplasmic side of endoplasmic reticulum membrane;GO:0071782|endoplasmic reticulum tubular network	_	_	_	_	m.6536|TraesCS1A03G0851800:3-854(+)	5prime_partial	PF02453.14|Reticulon|Reticulon|TraesCS1A03G0851800.2|m.6536:98-252
TraesCS1A03G0852100	1374	XP_020186651.1	XP_020186651.1 uncharacterized protein LOC109772378 [Aegilops tauschii subsp. tauschii]	91.5	_	_	_	_	_	_	_	_	_	_	_	_	_	_	_	m.6543|TraesCS1A03G0852100:89-868(+)	complete	PF03168.10|LEA_2|Late embryogenesis abundant protein|TraesCS1A03G0852100.1|m.6543:128-227
TraesCS1A03G0852300	1434	XP_020186630.1	XP_020186630.1 anthocyanidin 5,3-O-glucosyltransferase-like [Aegilops tauschii subsp. tauschii]	95.4	sp|Q4R1I9|ANGLT_ROSHC	sp|Q4R1I9|ANGLT_ROSHC Anthocyanidin 5,3-O-glucosyltransferase OS=Rosa hybrid cultivar GN=RhGT1 PE=2 SV=1	58.5	_	_	_	_	_	_	GO:0009718|anthocyanin-containing compound biosynthetic process		GO:0016758|transferase activity, transferring hexosyl groups	_	_	_	m.6547|TraesCS1A03G0852300:1-1434(+);m.6548|TraesCS1A03G0852300:3-1298(+)	complete;5prime_partial	PF00201.15|UDPGT|UDP-glucoronosyl and UDP-glucosyl transferase|TraesCS1A03G0852300.1|m.6547:261-402
TraesCS1A03G0853300	3899	XP_020186635.1	XP_020186635.1 respiratory burst oxidase homolog protein A-like [Aegilops tauschii subsp. tauschii]	98.1	sp|O48538|RBOHF_ARATH	sp|O48538|RBOHF_ARATH Respiratory burst oxidase homolog protein F OS=Arabidopsis thaliana GN=RBOHF PE=1 SV=1	78.7	_	_	_	_	_	_	GO:0002679|respiratory burst involved in defense response;GO:0007231|osmosensory signaling pathway;GO:0009723|response to ethylene;GO:0009738|abscisic acid-activated signaling pathway;GO:0009873|ethylene-activated signaling pathway;GO:0010119|regulation of stomatal movement;GO:0033500|carbohydrate homeostasis;GO:0043069|negative regulation of programmed cell death;GO:0050665|hydrogen peroxide bio…	GO:0005622|intracellular;GO:0005886|plasma membrane;GO:0016021|integral component of membrane	GO:0004601|peroxidase activity;GO:0005509|calcium ion binding;GO:0016174|NAD(P)H oxidase activity	ko:K13447	RBOH	path:ko04016;path:ko04626	m.6556|TraesCS1A03G0853300:273-3158(+)	complete	PF08030.9|NAD_binding_6|Ferric reductase NAD binding domain|TraesCS1A03G0853300.1|m.6556:757-943;PF08414.7|NADPH_Ox|Respiratory burst NADPH oxidase|TraesCS1A03G0853300.1|m.6556:179-279;PF08022.9|FAD_binding_8|FAD-binding domain|TraesCS1A03G0853300.1|m.6556:636-750;PF01794.16|Ferric_reduct|Ferric reductase like transmembrane component|TraesCS1A03G0853300.1|m.6556:439-594
TraesCS1A03G0855900	1229	EMS54410.1	EMS54410.1 ER lumen protein retaining receptor [Triticum urartu]	97.2	sp|P35402|ERD2A_ARATH	sp|P35402|ERD2A_ARATH ER lumen protein-retaining receptor A OS=Arabidopsis thaliana GN=ERD2A PE=2 SV=1	86				COG5196	KOG3106	_	GO:0006621|protein retention in ER lumen;GO:0015031|protein transport;GO:0016192|vesicle-mediated transport	GO:0005783|endoplasmic reticulum;GO:0005789|endoplasmic reticulum membrane;GO:0005794|Golgi apparatus;GO:0005801|cis-Golgi network;GO:0016021|integral component of membrane	GO:0046923|ER retention sequence binding	ko:K10949	KDELR	path:ko05110	m.6579|TraesCS1A03G0855900:3-764(+)	5prime_partial	PF00810.15|ER_lumen_recept|ER lumen protein retaining receptor|TraesCS1A03G0855900.1|m.6579:66-209
TraesCS1A03G0858500	1764	XP_020159002.1	XP_020159002.1 tubulin alpha chain [Aegilops tauschii subsp. tauschii]	99.6	sp|Q9ZRB7|TBA_WHEAT	sp|Q9ZRB7|TBA_WHEAT Tubulin alpha chain OS=Triticum aestivum GN=TUBA PE=2 SV=1	99.6	_	_	_	_	_	_	GO:0007017|microtubule-based process	GO:0005737|cytoplasm;GO:0005874|microtubule	GO:0003924|GTPase activity;GO:0005200|structural constituent of cytoskeleton;GO:0005525|GTP binding	ko:K07374	TUBA	path:ko04145;path:ko04210;path:ko04530;path:ko04540;path:ko05130	m.6601|TraesCS1A03G0858500:123-1478(+)	complete	PF00091.22|Tubulin|Tubulin/FtsZ family, GTPase domain|TraesCS1A03G0858500.3|m.6601:3-213;PF03953.14|Tubulin_C|Tubulin C-terminal domain|TraesCS1A03G0858500.3|m.6601:263-391
TraesCS1A03G0859800	1866	AHZ44767.1	AHZ44767.1 heat shock factor A4c [Triticum aestivum]	99.8	sp|Q93VB5|HFA4D_ORYSJ	sp|Q93VB5|HFA4D_ORYSJ Heat stress transcription factor A-4d OS=Oryza sativa subsp. japonica GN=HSFA4D PE=1 SV=1	69.1	_	_	_	_	_	_	GO:0006351|transcription, DNA-templated	GO:0005634|nucleus	GO:0003700|DNA-binding transcription factor activity;GO:0043565|sequence-specific DNA binding	ko:K09419	HSFF		m.6604|TraesCS1A03G0859800:267-1598(+)	complete	PF00447.14|HSF_DNA-bind|HSF-type DNA-binding|TraesCS1A03G0859800.1|m.6604:25-114
TraesCS1A03G0860700	432	XP_020168478.1	XP_020168478.1 uncharacterized protein LOC109753971 [Aegilops tauschii subsp. tauschii]	65.7	_	_	_	_	_	_	_	_	_	_	_	_	_	_	_	m.6617|TraesCS1A03G0860700:1-432(+)	complete	PF04520.10|Senescence_reg|Senescence regulator|TraesCS1A03G0860700.1|m.6617:30-142
TraesCS1A03G0862600	1593	XP_020197064.1	XP_020197064.1 cytochrome P450 94B3-like [Aegilops tauschii subsp. tauschii]	97.9	sp|Q9FMV7|C94B1_ARATH	sp|Q9FMV7|C94B1_ARATH Cytochrome P450 94B1 OS=Arabidopsis thaliana GN=CYP94B1 PE=2 SV=1	67.8	_	_	_	_	_	_	GO:0009611|response to wounding	GO:0016021|integral component of membrane	GO:0004497|monooxygenase activity;GO:0005506|iron ion binding;GO:0016705|oxidoreductase activity, acting on paired donors, with incorporation or reduction of molecular oxygen;GO:0020037|heme binding	ko:K20665	CYP94B		m.6628|TraesCS1A03G0862600:1-1593(+)	complete	PF00067.19|p450|Cytochrome P450|TraesCS1A03G0862600.1|m.6628:33-488
TraesCS1A03G0865000	947	XP_020201669.1	XP_020201669.1 uncharacterized protein LOC109787540 [Aegilops tauschii subsp. tauschii]	97.6	_	_	_	_	_	_	_	_	_	_	_	_	ko:K02140	ATPeFG, ATP5L, ATP20	path:ko00190;path:ko01100	m.6654|TraesCS1A03G0865000:3-548(+)	5prime_partial	PF04718.12|ATP-synt_G|Mitochondrial ATP synthase g subunit|TraesCS1A03G0865000.1|m.6654:75-179
TraesCS1A03G0873700	2369	XP_020159865.1	XP_020159865.1 6-phosphogluconate dehydrogenase, decarboxylating 2, chloroplastic [Aegilops tauschii subsp. tauschii]	100	sp|Q2R480|6PGD2_ORYSJ	sp|Q2R480|6PGD2_ORYSJ 6-phosphogluconate dehydrogenase, decarboxylating 2, chloroplastic OS=Oryza sativa subsp. japonica GN=G6PGH2 PE=2 SV=1	96.7	_	_	_	_	_	_	GO:0006098|pentose-phosphate shunt;GO:0009409|response to cold;GO:0009414|response to water deprivation;GO:0009651|response to salt stress;GO:0009737|response to abscisic acid;GO:0019521|D-gluconate metabolic process	GO:0009507|chloroplast	GO:0004616|phosphogluconate dehydrogenase (decarboxylating) activity	ko:K00033	PGD, gnd, gntZ	path:ko00030;path:ko00480;path:ko01100;path:ko01110;path:ko01120;path:ko01130;path:ko01200	m.6733|TraesCS1A03G0873700:1-1650(+)	5prime_partial	PF00393.16|6PGD|6-phosphogluconate dehydrogenase, C-terminal domain|TraesCS1A03G0873700.1|m.6733:244-541;PF03446.12|NAD_binding_2|NAD binding domain of 6-phosphogluconate dehydrogenase|TraesCS1A03G0873700.1|m.6733:68-236
TraesCS1A03G0874100	2329	EMS62963.1	EMS62963.1 Mitochondrial outer membrane protein porin [Triticum urartu]	99.8	sp|Q8L4D8|IQD31_ARATH	sp|Q8L4D8|IQD31_ARATH Protein IQ-DOMAIN 31 OS=Arabidopsis thaliana GN=IQD31 PE=1 SV=1	45.6	_	_	_	_	_	_		GO:0005829|cytosol;GO:0005875|microtubule associated complex;GO:0005886|plasma membrane	_	_	_	_	m.6739|TraesCS1A03G0874100:208-1842(+)	complete	PF13178.3|DUF4005|Protein of unknown function (DUF4005)|TraesCS1A03G0874100.2|m.6739:476-535;PF00612.24|IQ|IQ calmodulin-binding motif|TraesCS1A03G0874100.2|m.6739:115-134;PF00612.24|IQ|IQ calmodulin-binding motif|TraesCS1A03G0874100.2|m.6739:137-154
TraesCS1A03G0874700	1170	XP_020147507.1	XP_020147507.1 ras-related protein Rab7-like [Aegilops tauschii subsp. tauschii]	97.6	sp|Q43463|RAB7_SOYBN	sp|Q43463|RAB7_SOYBN Ras-related protein Rab7 OS=Glycine max PE=2 SV=1	86.9	_	_	_	_	_	_	GO:0015031|protein transport	GO:0005886|plasma membrane	GO:0003924|GTPase activity;GO:0005525|GTP binding	ko:K07897	RAB7A	path:ko04137;path:ko04138;path:ko04140;path:ko04144;path:ko04145;path:ko05132;path:ko05146;path:ko05152	m.6757|TraesCS1A03G0874700:212-838(+)	complete	PF00071.19|Ras|Ras family|TraesCS1A03G0874700.1|m.6757:12-178;PF08477.10|Roc|Ras of Complex, Roc, domain of DAPkinase|TraesCS1A03G0874700.1|m.6757:12-130;PF00025.18|Arf|ADP-ribosylation factor family|TraesCS1A03G0874700.1|m.6757:10-133;PF01926.20|MMR_HSR1|50S ribosome-binding GTPase|TraesCS1A03G0874700.1|m.6757:12-128;PF04670.9|Gtr1_RagA|Gtr1/RagA G protein conserved region|TraesCS1A03G0874700.1|…
TraesCS1A03G0875600	1306	XP_020147511.1	XP_020147511.1 probable protein phosphatase 2C 50 [Aegilops tauschii subsp. tauschii]	98.2	sp|Q6L5H6|P2C50_ORYSJ	sp|Q6L5H6|P2C50_ORYSJ Probable protein phosphatase 2C 50 OS=Oryza sativa subsp. japonica GN=Os05g0537400 PE=1 SV=1	77.5				COG0631	KOG0698	_			GO:0004722|protein serine/threonine phosphatase activity;GO:0046872|metal ion binding	ko:K14497	PP2C	path:ko04016;path:ko04075;path:ko04931	m.6767|TraesCS1A03G0875600:1-1143(+)	complete	PF00481.18|PP2C|Protein phosphatase 2C|TraesCS1A03G0875600.1|m.6767:102-363
TraesCS1A03G0878900	689	PNT61710.1	PNT61710.1 hypothetical protein BRADI_5g19358v3, partial [Brachypodium distachyon]	87.6	sp|P62785|H41_WHEAT	sp|P62785|H41_WHEAT Histone H4 variant TH011 OS=Triticum aestivum PE=3 SV=2	92.2				COG2036	KOG3467	_	GO:0006334|nucleosome assembly;GO:0009414|response to water deprivation	GO:0000786|nucleosome;GO:0005730|nucleolus;GO:0005774|vacuolar membrane;GO:0005829|cytosol;GO:0005886|plasma membrane;GO:0009506|plasmodesma;GO:0009507|chloroplast;GO:0009579|thylakoid	GO:0003677|DNA binding;GO:0046982|protein heterodimerization activity	_	_	_	m.6797|TraesCS1A03G0878900:66-377(+)	complete	PF15511.3|CENP-T_C|Centromere kinetochore component CENP-T histone fold|TraesCS1A03G0878900.1|m.6797:35-96;PF02969.14|TAF|TATA box binding protein associated factor (TAF)|TraesCS1A03G0878900.1|m.6797:35-92
TraesCS1A03G0882500	731	XP_014497047.2	XP_014497047.2 histone H3.2 [Vigna radiata var. radiata]	91.4	sp|P68429|H32_MEDSA	sp|P68429|H32_MEDSA Histone H3.2 OS=Medicago sativa GN=H3-1.1 PE=1 SV=2	100	_	_	_	_	_	_		GO:0000786|nucleosome;GO:0005634|nucleus	GO:0003677|DNA binding;GO:0046982|protein heterodimerization activity	ko:K11253	H3	path:ko05034;path:ko05202;path:ko05322	m.6839|TraesCS1A03G0882500:94-504(+)	complete	PF00125.21|Histone|Core histone H2A/H2B/H3/H4|TraesCS1A03G0882500.1|m.6839:1-132
TraesCS1A03G0885500	1058	EMS66770.1	EMS66770.1 Vesicle transport v-SNARE 13 [Triticum urartu]	99.5	sp|Q9LVP9|VTI13_ARATH	sp|Q9LVP9|VTI13_ARATH Vesicle transport v-SNARE 13 OS=Arabidopsis thaliana GN=VTI13 PE=2 SV=1	83.9	_	_	_	_	_	_	GO:0006623|protein targeting to vacuole;GO:0006888|endoplasmic reticulum to Golgi vesicle-mediated transport;GO:0006896|Golgi to vacuole transport;GO:0042147|retrograde transport, endosome to Golgi;GO:0048280|vesicle fusion with Golgi apparatus	GO:0005789|endoplasmic reticulum membrane;GO:0005794|Golgi apparatus;GO:0005829|cytosol;GO:0012507|ER to Golgi transport vesicle membrane;GO:0016021|integral component of membrane;GO:0031201|SNARE complex;GO:0031902|late endosome membrane	GO:0005484|SNAP receptor activity	ko:K08493	VTI1	path:ko04130;path:ko04138	m.6859|TraesCS1A03G0885500:3-908(+)	5prime_partial	PF12352.5|V-SNARE_C|Snare region anchored in the vesicle membrane C-terminus|TraesCS1A03G0885500.1|m.6859:209-274;PF05008.12|V-SNARE|Vesicle transport v-SNARE protein N-terminus|TraesCS1A03G0885500.1|m.6859:93-171
TraesCS1A03G0886300	594	EMS51532.1	EMS51532.1 60S ribosomal protein L28-1 [Triticum urartu]	100	sp|O82204|RL281_ARATH	sp|O82204|RL281_ARATH 60S ribosomal protein L28-1 OS=Arabidopsis thaliana GN=RPL28A PE=1 SV=1	82.5	_	_	_	_	_	_	GO:0006412|translation;GO:0009735|response to cytokinin	GO:0005618|cell wall;GO:0005886|plasma membrane;GO:0009506|plasmodesma;GO:0009507|chloroplast;GO:0022625|cytosolic large ribosomal subunit;GO:0022626|cytosolic ribosome	GO:0003735|structural constituent of ribosome	ko:K02903	RP-L28e, RPL28	path:ko03010	m.6871|TraesCS1A03G0886300:1-594(+)	complete	PF01778.14|Ribosomal_L28e|Ribosomal L28e protein family|TraesCS1A03G0886300.1|m.6871:58-179
TraesCS1A03G0887200	1045	EMS46890.1	EMS46890.1 hypothetical protein TRIUR3_11095 [Triticum urartu]	98.4	sp|P14928|LEA1_HORVU	sp|P14928|LEA1_HORVU ABA-inducible protein PHV A1 OS=Hordeum vulgare GN=HVA1 PE=2 SV=1	73.8	_	_	_	_	_	_	_	_	_	_	_	_	m.6884|TraesCS1A03G0887200:106-780(+)	complete	PF02987.13|LEA_4|Late embryogenesis abundant protein|TraesCS1A03G0887200.2|m.6884:49-91
TraesCS1A03G0887300	813	_	_	_	_	_	_	_	_	_	_	_	_	_	_	_	_	_	_	m.6887|TraesCS1A03G0887300:103-594(+)	complete	PF02987.13|LEA_4|Late embryogenesis abundant protein|TraesCS1A03G0887300.1|m.6887:19-58;PF02987.13|LEA_4|Late embryogenesis abundant protein|TraesCS1A03G0887300.1|m.6887:29-65
TraesCS1A03G0887400	1524	XP_020200915.1	XP_020200915.1 uncharacterized protein LOC109786766 [Aegilops tauschii subsp. tauschii]	96.8	_	_	_				_	KOG2761	_	_	_	_	_	_	_	m.6888|TraesCS1A03G0887400:2-1339(+)	5prime_partial	PF01852.16|START|START domain|TraesCS1A03G0887400.1|m.6888:173-294
TraesCS1A03G0887700	1270	EMS54106.1	EMS54106.1 Proactivator polypeptide [Triticum urartu]	94	_	_	_	_	_	_	_	_	_	_	_	_	ko:K12382	PSAP, SGP1	path:ko04142	m.6893|TraesCS1A03G0887700:201-908(+)	complete	PF05184.12|SapB_1|Saposin-like type B, region 1|TraesCS1A03G0887700.2|m.6893:59-91;PF05184.12|SapB_1|Saposin-like type B, region 1|TraesCS1A03G0887700.2|m.6893:146-179;PF03489.14|SapB_2|Saposin-like type B, region 2|TraesCS1A03G0887700.2|m.6893:100-131
TraesCS1A03G0887800	1173	XP_020200913.1	XP_020200913.1 lys-63-specific deubiquitinase BRCC36-like [Aegilops tauschii subsp. tauschii]	98.5	sp|P46737|BRCC3_MOUSE	sp|P46737|BRCC3_MOUSE Lys-63-specific deubiquitinase BRCC36 OS=Mus musculus GN=Brcc3 PE=1 SV=1	72				_	KOG1555	_	GO:0006302|double-strand break repair;GO:0007049|cell cycle;GO:0010165|response to X-ray;GO:0010212|response to ionizing radiation;GO:0031572|G2 DNA damage checkpoint;GO:0045739|positive regulation of DNA repair;GO:0051301|cell division;GO:0070536|protein K63-linked deubiquitination;GO:0070537|histone H2A K63-linked deubiquitination	GO:0000151|ubiquitin ligase complex;GO:0000152|nuclear ubiquitin ligase complex;GO:0000922|spindle pole;GO:0005634|nucleus;GO:0005654|nucleoplasm;GO:0005737|cytoplasm;GO:0070531|BRCA1-A complex;GO:0070552|BRISC complex	GO:0004843|thiol-dependent ubiquitin-specific protease activity;GO:0008237|metallopeptidase activity;GO:0030234|enzyme regulator activity;GO:0031593|polyubiquitin modification-dependent protein binding;GO:0036459|thiol-dependent ubiquitinyl hydrolase activity;GO:0046872|metal ion binding	ko:K11864	BRCC3, BRCC36	path:ko03440;path:ko04621	m.6895|TraesCS1A03G0887800:1-1173(+)	5prime_partial	PF01398.18|JAB|JAB1/Mov34/MPN/PAD-1 ubiquitin protease|TraesCS1A03G0887800.1|m.6895:23-84
TraesCS1A03G0889500	1931	EMS46921.1	EMS46921.1 Farnesyl pyrophosphate synthase [Triticum urartu]	100	sp|P49353|FPPS_MAIZE	sp|P49353|FPPS_MAIZE Farnesyl pyrophosphate synthase OS=Zea mays GN=FPS PE=2 SV=1	92.6				COG0142	KOG0711	_	GO:0006695|cholesterol biosynthetic process;GO:0033384|geranyl diphosphate biosynthetic process;GO:0045337|farnesyl diphosphate biosynthetic process	GO:0005737|cytoplasm	GO:0004161|dimethylallyltranstransferase activity;GO:0004337|geranyltranstransferase activity;GO:0046872|metal ion binding	ko:K00787	FDPS	path:ko00900;path:ko01100;path:ko01110;path:ko01130;path:ko05164;path:ko05166	m.6921|TraesCS1A03G0889500:408-1460(+)	complete	PF00348.14|polyprenyl_synt|Polyprenyl synthetase|TraesCS1A03G0889500.1|m.6921:41-305
TraesCS1A03G0891500	966	XP_020158678.1	XP_020158678.1 chaperone protein dnaJ 10-like [Aegilops tauschii subsp. tauschii]	98.4	sp|Q8GYX8|DNJ10_ARATH	sp|Q8GYX8|DNJ10_ARATH Chaperone protein dnaJ 10 OS=Arabidopsis thaliana GN=ATJ10 PE=2 SV=2	73.6	_	_	_	_	_	_	_	_	_	_	_	_	m.6931|TraesCS1A03G0891500:1-966(+)	complete	PF14308.3|DnaJ-X|X-domain of DnaJ-containing|TraesCS1A03G0891500.1|m.6931:134-316;PF00226.28|DnaJ|DnaJ domain|TraesCS1A03G0891500.1|m.6931:7-68
TraesCS1A03G0891800	2584	EMS68324.1	EMS68324.1 SEC14 cytosolic factor [Triticum urartu]	89	sp|F4IHJ0|SFH8_ARATH	sp|F4IHJ0|SFH8_ARATH Phosphatidylinositol/phosphatidylcholine transfer protein SFH8 OS=Arabidopsis thaliana GN=SFH8 PE=2 SV=1	73.4				_	KOG1471	_	GO:0015031|protein transport	GO:0000139|Golgi membrane;GO:0005886|plasma membrane	GO:0005215|transporter activity	_	_	_	m.6934|TraesCS1A03G0891800:1-2139(+)	complete	PF00650.17|CRAL_TRIO|CRAL/TRIO domain|TraesCS1A03G0891800.1|m.6934:242-407;PF03765.12|CRAL_TRIO_N|CRAL/TRIO, N-terminal domain|TraesCS1A03G0891800.1|m.6934:191-217
TraesCS1A03G0892400	1542	XP_020158372.1	XP_020158372.1 mitogen-activated protein kinase kinase kinase NPK1-like [Aegilops tauschii subsp. tauschii]	87	sp|O80888|M3K17_ARATH	sp|O80888|M3K17_ARATH Mitogen-activated protein kinase kinase kinase 17 OS=Arabidopsis thaliana GN=MAPKKK17 PE=1 SV=1	60.3	_	_	_	_	_	_	GO:0006970|response to osmotic stress;GO:0007346|regulation of mitotic cell cycle;GO:0009737|response to abscisic acid;GO:0009738|abscisic acid-activated signaling pathway;GO:0023014|signal transduction by protein phosphorylation;GO:0031098|stress-activated protein kinase signaling cascade;GO:0032147|activation of protein kinase activity	GO:0005634|nucleus;GO:0005737|cytoplasm	GO:0004674|protein serine/threonine kinase activity;GO:0004709|MAP kinase kinase kinase activity;GO:0005524|ATP binding	_	_	_	m.6940|TraesCS1A03G0892400:2-1540(+)	5prime_partial	PF00069.22|Pkinase|Protein kinase domain|TraesCS1A03G0892400.1|m.6940:66-315;PF07714.14|Pkinase_Tyr|Protein tyrosine kinase|TraesCS1A03G0892400.1|m.6940:69-311;PF14531.3|Kinase-like|Kinase-like|TraesCS1A03G0892400.1|m.6940:172-268
TraesCS1A03G0892500	1432	XP_020158377.1	XP_020158377.1 mitogen-activated protein kinase kinase kinase NPK1-like [Aegilops tauschii subsp. tauschii]	86.4	sp|O80888|M3K17_ARATH	sp|O80888|M3K17_ARATH Mitogen-activated protein kinase kinase kinase 17 OS=Arabidopsis thaliana GN=MAPKKK17 PE=1 SV=1	60.7	_	_	_	_	_	_	GO:0006970|response to osmotic stress;GO:0007346|regulation of mitotic cell cycle;GO:0009737|response to abscisic acid;GO:0009738|abscisic acid-activated signaling pathway;GO:0023014|signal transduction by protein phosphorylation;GO:0031098|stress-activated protein kinase signaling cascade;GO:0032147|activation of protein kinase activity	GO:0005634|nucleus;GO:0005737|cytoplasm	GO:0004674|protein serine/threonine kinase activity;GO:0004709|MAP kinase kinase kinase activity;GO:0005524|ATP binding	ko:K20716	MAPKKK17_18	path:ko04016	m.6943|TraesCS1A03G0892500:2-1432(+)	5prime_partial	PF00069.22|Pkinase|Protein kinase domain|TraesCS1A03G0892500.1|m.6943:44-293;PF07714.14|Pkinase_Tyr|Protein tyrosine kinase|TraesCS1A03G0892500.1|m.6943:47-287
TraesCS1A03G0892700	1684	XP_020158377.1	XP_020158377.1 mitogen-activated protein kinase kinase kinase NPK1-like [Aegilops tauschii subsp. tauschii]	78.2	sp|O80888|M3K17_ARATH	sp|O80888|M3K17_ARATH Mitogen-activated protein kinase kinase kinase 17 OS=Arabidopsis thaliana GN=MAPKKK17 PE=1 SV=1	60.1	_	_	_	_	_	_	GO:0006970|response to osmotic stress;GO:0007346|regulation of mitotic cell cycle;GO:0009737|response to abscisic acid;GO:0009738|abscisic acid-activated signaling pathway;GO:0023014|signal transduction by protein phosphorylation;GO:0031098|stress-activated protein kinase signaling cascade;GO:0032147|activation of protein kinase activity	GO:0005634|nucleus;GO:0005737|cytoplasm	GO:0004674|protein serine/threonine kinase activity;GO:0004709|MAP kinase kinase kinase activity;GO:0005524|ATP binding	ko:K20716	MAPKKK17_18	path:ko04016	m.6946|TraesCS1A03G0892700:2-1519(+)	5prime_partial	PF00069.22|Pkinase|Protein kinase domain|TraesCS1A03G0892700.1|m.6946:58-305;PF07714.14|Pkinase_Tyr|Protein tyrosine kinase|TraesCS1A03G0892700.1|m.6946:61-301;PF14531.3|Kinase-like|Kinase-like|TraesCS1A03G0892700.1|m.6946:164-256
TraesCS1A03G0895300	747	BAK03307.1	BAK03307.1 predicted protein [Hordeum vulgare subsp. vulgare]	91.8	_	_	_	_	_	_	_	_	_	_	_	_	ko:K09775	K09775		m.6971|TraesCS1A03G0895300:3-632(+)	5prime_partial	PF02681.11|DUF212|Divergent PAP2 family|TraesCS1A03G0895300.1|m.6971:66-199
TraesCS1A03G0898900	1341	XP_020149085.1	XP_020149085.1 ethylene-responsive transcription factor ERF109-like [Aegilops tauschii subsp. tauschii]	80.6	sp|Q9SZ06|EF109_ARATH	sp|Q9SZ06|EF109_ARATH Ethylene-responsive transcription factor ERF109 OS=Arabidopsis thaliana GN=ERF109 PE=1 SV=1	50				_	_	NOG245937	GO:0001944|vasculature development;GO:0006351|transcription, DNA-templated;GO:0009873|ethylene-activated signaling pathway;GO:0010200|response to chitin;GO:0050832|defense response to fungus;GO:0051301|cell division	GO:0005634|nucleus	GO:0003677|DNA binding;GO:0003700|DNA-binding transcription factor activity	_	_	_	m.6998|TraesCS1A03G0898900:152-934(+)	complete	PF00847.17|AP2|AP2 domain|TraesCS1A03G0898900.1|m.6998:112-161
TraesCS1A03G0899300	1257	NP_001147356.1	NP_001147356.1 AP2 domain containing protein [Zea mays]	99.6	sp|Q9SZ06|EF109_ARATH	sp|Q9SZ06|EF109_ARATH Ethylene-responsive transcription factor ERF109 OS=Arabidopsis thaliana GN=ERF109 PE=1 SV=1	53.6				_	_	NOG245937	GO:0001944|vasculature development;GO:0006351|transcription, DNA-templated;GO:0009873|ethylene-activated signaling pathway;GO:0010200|response to chitin;GO:0050832|defense response to fungus;GO:0051301|cell division	GO:0005634|nucleus	GO:0003677|DNA binding;GO:0003700|DNA-binding transcription factor activity	_	_	_	m.7001|TraesCS1A03G0899300:3-884(+)	5prime_partial	PF00847.17|AP2|AP2 domain|TraesCS1A03G0899300.1|m.7001:153-203
TraesCS1A03G0899400	1420	XP_020149086.1	XP_020149086.1 ethylene-responsive transcription factor ERF109-like [Aegilops tauschii subsp. tauschii]	75	sp|Q9SZ06|EF109_ARATH	sp|Q9SZ06|EF109_ARATH Ethylene-responsive transcription factor ERF109 OS=Arabidopsis thaliana GN=ERF109 PE=1 SV=1	57.7				_	_	NOG245937	GO:0001944|vasculature development;GO:0006351|transcription, DNA-templated;GO:0009873|ethylene-activated signaling pathway;GO:0010200|response to chitin;GO:0050832|defense response to fungus;GO:0051301|cell division	GO:0005634|nucleus	GO:0003677|DNA binding;GO:0003700|DNA-binding transcription factor activity	_	_	_	m.7002|TraesCS1A03G0899400:184-981(+)	complete	PF00847.17|AP2|AP2 domain|TraesCS1A03G0899400.1|m.7002:135-184
TraesCS1A03G0902800	1935	XP_020159689.1	XP_020159689.1 threonine synthase 2, chloroplastic-like [Aegilops tauschii subsp. tauschii]	99	sp|Q9MT28|THRC_SOLTU	sp|Q9MT28|THRC_SOLTU Threonine synthase, chloroplastic OS=Solanum tuberosum PE=2 SV=1	84.8				COG0498	_	_	GO:0009088|threonine biosynthetic process	GO:0009507|chloroplast	GO:0004795|threonine synthase activity;GO:0030170|pyridoxal phosphate binding	ko:K01733	thrC	path:ko00260;path:ko00750;path:ko01100;path:ko01110;path:ko01120;path:ko01230	m.7019|TraesCS1A03G0902800:1-1020(+);m.7018|TraesCS1A03G0902800:2-1642(+)	5prime_partial;5prime_partial	PF00291.22|PALP|Pyridoxal-phosphate dependent enzyme|TraesCS1A03G0902800.1|m.7018:185-495
TraesCS1A03G0906400	1488	XP_020185713.1	XP_020185713.1 putative disease resistance protein RGA1 [Aegilops tauschii subsp. tauschii]	98.8	sp|Q7XA39|RGA4_SOLBU	sp|Q7XA39|RGA4_SOLBU Putative disease resistance protein RGA4 OS=Solanum bulbocastanum GN=RGA4 PE=2 SV=1	52.6	_	_	_	_	_	_	GO:0006952|defense response		GO:0005524|ATP binding;GO:0043531|ADP binding	_	_	_	m.7050|TraesCS1A03G0906400:1-1488(+)	3prime_partial	PF00931.19|NB-ARC|NB-ARC domain|TraesCS1A03G0906400.1|m.7050:247-496;PF05729.9|NACHT|NACHT domain|TraesCS1A03G0906400.1|m.7050:253-402
TraesCS1A03G0907900	645	CDM81734.1	CDM81734.1 unnamed protein product [Triticum aestivum]	100	sp|A2XBN5|NLTPX_ORYSI	sp|A2XBN5|NLTPX_ORYSI Non-specific lipid-transfer protein 2 OS=Oryza sativa subsp. indica GN=LTP-2 PE=3 SV=2	73.6	_	_	_	_	_	_	GO:0006869|lipid transport		GO:0008289|lipid binding	_	_	_	_	_	_
TraesCS1A03G0908400	2016	XP_020163523.1	XP_020163523.1 LEAF RUST 10 DISEASE-RESISTANCE LOCUS RECEPTOR-LIKE PROTEIN KINASE-like 1.2 [Aegilops tauschii subsp. tauschii]	96	sp|P0C5E2|LRL12_ARATH	sp|P0C5E2|LRL12_ARATH LEAF RUST 10 DISEASE-RESISTANCE LOCUS RECEPTOR-LIKE PROTEIN KINASE-like 1.2 OS=Arabidopsis thaliana GN=LRK10L-1.2 PE=2 SV=3	57.7				COG0515	KOG1187	_	GO:0007166|cell surface receptor signaling pathway;GO:0042631|cellular response to water deprivation;GO:0048573|photoperiodism, flowering;GO:0071215|cellular response to abscisic acid stimulus	GO:0005886|plasma membrane;GO:0016021|integral component of membrane	GO:0004674|protein serine/threonine kinase activity;GO:0005524|ATP binding;GO:0030247|polysaccharide binding	_	_	_	m.7061|TraesCS1A03G0908400:882-2015(+);m.7060|TraesCS1A03G0908400:1-2016(+)	3prime_partial;complete	PF07714.14|Pkinase_Tyr|Protein tyrosine kinase|TraesCS1A03G0908400.1|m.7060:374-643;PF00069.22|Pkinase|Protein kinase domain|TraesCS1A03G0908400.1|m.7060:372-643;PF14380.3|WAK_assoc|Wall-associated receptor kinase C-terminal|TraesCS1A03G0908400.1|m.7060:192-273;PF13947.3|GUB_WAK_bind|Wall-associated receptor kinase galacturonan-binding|TraesCS1A03G0908400.1|m.7060:38-128
TraesCS1A03G0909400	1919	XP_020189118.1	XP_020189118.1 uncharacterized protein LOC109774766 [Aegilops tauschii subsp. tauschii]	97.5	_	_	_	_	_	_	_	_	_	_	_	_	_	_	_	m.7082|TraesCS1A03G0909400:194-1651(+)	complete	PF07690.13|MFS_1|Major Facilitator Superfamily|TraesCS1A03G0909400.1|m.7082:33-379;PF00083.21|Sugar_tr|Sugar (and other) transporter|TraesCS1A03G0909400.1|m.7082:53-201
TraesCS1A03G0910400	2062	AND74686.1	AND74686.1 heat shock transcription factor A6e [Triticum aestivum]	100	sp|Q338B0|HFA2C_ORYSJ	sp|Q338B0|HFA2C_ORYSJ Heat stress transcription factor A-2c OS=Oryza sativa subsp. japonica GN=HSFA2C PE=1 SV=2	88.6	_	_	_	_	_	_	GO:0006351|transcription, DNA-templated	GO:0005634|nucleus;GO:0005737|cytoplasm	GO:0003700|DNA-binding transcription factor activity;GO:0042802|identical protein binding;GO:0043565|sequence-specific DNA binding	ko:K09419	HSFF		m.7087|TraesCS1A03G0910400:2-1534(+)	5prime_partial	PF00447.14|HSF_DNA-bind|HSF-type DNA-binding|TraesCS1A03G0910400.2|m.7087:194-283
TraesCS1A03G0914100	2193	BAJ85129.1	BAJ85129.1 predicted protein [Hordeum vulgare subsp. vulgare]	98.6	sp|Q6AUC6|QSOX1_ORYSJ	sp|Q6AUC6|QSOX1_ORYSJ Sulfhydryl oxidase 1 OS=Oryza sativa subsp. japonica GN=QSOX1 PE=2 SV=1	88.3				_	KOG1731	_	GO:0045454|cell redox homeostasis	GO:0005615|extracellular space;GO:0030173|integral component of Golgi membrane	GO:0003756|protein disulfide isomerase activity;GO:0016971|flavin-linked sulfhydryl oxidase activity	ko:K10758	QSOX		m.7120|TraesCS1A03G0914100:124-1677(+)	complete	PF04777.10|Evr1_Alr|Erv1 / Alr family|TraesCS1A03G0914100.1|m.7120:312-405;PF00085.17|Thioredoxin|Thioredoxin|TraesCS1A03G0914100.1|m.7120:49-140;PF04756.10|OST3_OST6|OST3 / OST6 family, transporter family|TraesCS1A03G0914100.1|m.7120:40-179
TraesCS1A03G0917700	1436	XP_020191444.1	XP_020191444.1 transcription repressor MYB6-like [Aegilops tauschii subsp. tauschii]	86.1	sp|Q9SJL7|RAX2_ARATH	sp|Q9SJL7|RAX2_ARATH Transcription factor RAX2 OS=Arabidopsis thaliana GN=RAX2 PE=1 SV=1	88.5	_	_	_	_	_	_	GO:0006351|transcription, DNA-templated;GO:0006357|regulation of transcription by RNA polymerase II;GO:0007275|multicellular organism development;GO:0009737|response to abscisic acid;GO:0009739|response to gibberellin;GO:0009751|response to salicylic acid;GO:0009753|response to jasmonic acid;GO:0009785|blue light signaling pathway;GO:0030154|cell differentiation	GO:0005634|nucleus	GO:0000981|DNA-binding transcription factor activity, RNA polymerase II-specific;GO:0001135|RNA polymerase II transcription regulator recruiting activity;GO:0003700|DNA-binding transcription factor activity;GO:0043565|sequence-specific DNA binding;GO:0044212|transcription regulatory region DNA binding	ko:K09422	MYBP		m.7150|TraesCS1A03G0917700:225-1154(+)	complete	PF00249.28|Myb_DNA-binding|Myb-like DNA-binding domain|TraesCS1A03G0917700.1|m.7150:14-62;PF00249.28|Myb_DNA-binding|Myb-like DNA-binding domain|TraesCS1A03G0917700.1|m.7150:69-111;PF13921.3|Myb_DNA-bind_6|Myb-like DNA-binding domain|TraesCS1A03G0917700.1|m.7150:17-76;PF13921.3|Myb_DNA-bind_6|Myb-like DNA-binding domain|TraesCS1A03G0917700.1|m.7150:72-116
TraesCS1A03G0917900	1272	XP_020191445.1	XP_020191445.1 syntaxin-71 [Aegilops tauschii subsp. tauschii]	100	sp|Q9SF29|SYP71_ARATH	sp|Q9SF29|SYP71_ARATH Syntaxin-71 OS=Arabidopsis thaliana GN=SYP71 PE=1 SV=1	81.8	_	_	_	_	_	_	GO:0006612|protein targeting to membrane;GO:0006886|intracellular protein transport;GO:0006906|vesicle fusion;GO:0048278|vesicle docking	GO:0005783|endoplasmic reticulum;GO:0005886|plasma membrane;GO:0009506|plasmodesma;GO:0016021|integral component of membrane;GO:0031201|SNARE complex	GO:0000149|SNARE binding;GO:0005484|SNAP receptor activity	ko:K08506	SYP7	path:ko04130	m.7151|TraesCS1A03G0917900:132-944(+)	complete	PF05739.16|SNARE|SNARE domain|TraesCS1A03G0917900.1|m.7151:212-261
TraesCS1A03G0920500	807	XP_020169266.1	XP_020169266.1 ER membrane protein complex subunit 6 [Aegilops tauschii subsp. tauschii]	100	sp|Q9BV81|EMC6_HUMAN	sp|Q9BV81|EMC6_HUMAN ER membrane protein complex subunit 6 OS=Homo sapiens GN=EMC6 PE=1 SV=1	58.6	_	_	_	_	_	_	GO:0000045|autophagosome assembly;GO:0034975|protein folding in endoplasmic reticulum	GO:0016021|integral component of membrane;GO:0030176|integral component of endoplasmic reticulum membrane;GO:0072546|ER membrane protein complex;GO:0097631|integral component of omegasome membrane	_	_	_	_	m.7170|TraesCS1A03G0920500:1-441(+)	5prime_partial	PF07019.9|Rab5ip|Rab5-interacting protein (Rab5ip)|TraesCS1A03G0920500.1|m.7170:63-140
TraesCS1A03G0920700	261	XP_020159365.1	XP_020159365.1 uncharacterized protein LOC109744624 [Aegilops tauschii subsp. tauschii]	90.1	_	_	_	_	_	_	_	_	_	_	_	_	_	_	_	_	_	_
TraesCS1A03G0923600	1450	XP_020166758.1	XP_020166758.1 GDSL esterase/lipase At5g45910-like [Aegilops tauschii subsp. tauschii]	97.9	sp|Q9FJ45|GDL83_ARATH	sp|Q9FJ45|GDL83_ARATH GDSL esterase/lipase At5g45910 OS=Arabidopsis thaliana GN=At5g45910 PE=2 SV=1	59.6	_	_	_	_	_	_	GO:0016042|lipid catabolic process	GO:0005576|extracellular region	GO:0016788|hydrolase activity, acting on ester bonds	ko:K21026	AAE	path:ko00901;path:ko01110	m.7183|TraesCS1A03G0923600:1-1227(+)	complete	PF00657.19|Lipase_GDSL|GDSL-like Lipase/Acylhydrolase|TraesCS1A03G0923600.1|m.7183:73-393
TraesCS1A03G0936500	2305	XP_020164010.1	XP_020164010.1 dynamin-related protein 5A [Aegilops tauschii subsp. tauschii]	100	sp|Q39828|SDL5A_SOYBN	sp|Q39828|SDL5A_SOYBN Dynamin-related protein 5A OS=Glycine max PE=2 SV=1	93.9	_	_	_	_	_	_	GO:0000266|mitochondrial fission;GO:0007049|cell cycle;GO:0051301|cell division	GO:0005737|cytoplasm;GO:0005874|microtubule;GO:0009524|phragmoplast	GO:0003924|GTPase activity;GO:0005525|GTP binding;GO:0008017|microtubule binding	_	_	_	m.7228|TraesCS1A03G0936500:2-1864(+)	5prime_partial	PF01031.17|Dynamin_M|Dynamin central region|TraesCS1A03G0936500.2|m.7228:232-500;PF00350.20|Dynamin_N|Dynamin family|TraesCS1A03G0936500.2|m.7228:48-223;PF02212.15|GED|Dynamin GTPase effector domain|TraesCS1A03G0936500.2|m.7228:524-616
TraesCS1A03G0938000	1823	XP_020164023.1	XP_020164023.1 cytochrome b561 and DOMON domain-containing protein At3g61750-like [Aegilops tauschii subsp. tauschii]	99.4	sp|Q9M363|B561I_ARATH	sp|Q9M363|B561I_ARATH Cytochrome b561 and DOMON domain-containing protein At3g61750 OS=Arabidopsis thaliana GN=At3g61750 PE=3 SV=1	66.7	_	_	_	_	_	_	GO:0055114|oxidation-reduction process	GO:0016021|integral component of membrane	GO:0046872|metal ion binding	_	_	_	m.7233|TraesCS1A03G0938000:159-1277(+)	complete	PF03188.13|Cytochrom_B561|Eukaryotic cytochrome b561|TraesCS1A03G0938000.1|m.7233:214-327
TraesCS1A03G0948900	1413	XP_020170387.1	XP_020170387.1 uncharacterized oxidoreductase At4g09670 [Aegilops tauschii subsp. tauschii]	94.6	sp|Q9SZ83|Y4967_ARATH	sp|Q9SZ83|Y4967_ARATH Uncharacterized oxidoreductase At4g09670 OS=Arabidopsis thaliana GN=At4g09670 PE=1 SV=1	72.9	_	_	_	_	_	_		GO:0005829|cytosol	GO:0016491|oxidoreductase activity	_	_	_	m.7293|TraesCS1A03G0948900:3-1199(+)	5prime_partial	PF01408.19|GFO_IDH_MocA|Oxidoreductase family, NAD-binding Rossmann fold|TraesCS1A03G0948900.1|m.7293:45-164
TraesCS1A03G0949800	1905	XP_020157973.1	XP_020157973.1 ninja-family protein Os05g0558800 [Aegilops tauschii subsp. tauschii]	98.8	sp|Q6AT41|NNJA4_ORYSJ	sp|Q6AT41|NNJA4_ORYSJ Protein NINJA homolog 1 OS=Oryza sativa subsp. japonica GN=NINJA1 PE=1 SV=1	81.4	_	_	_	_	_	_	GO:0009867|jasmonic acid mediated signaling pathway;GO:0045892|negative regulation of transcription, DNA-templated	GO:0005634|nucleus	_	_	_	_	m.7299|TraesCS1A03G0949800:191-1621(+)	complete	PF07897.8|EAR|Ethylene-responsive binding factor-associated repression|TraesCS1A03G0949800.1|m.7299:2-43;PF16135.2|Jas|TPL-binding domain in jasmonate signalling|TraesCS1A03G0949800.1|m.7299:427-450
TraesCS1A03G0952700	1977	XP_020178358.1	XP_020178358.1 probable glucuronosyltransferase Os05g0559600 [Aegilops tauschii subsp. tauschii]	99.8	sp|Q6AT32|GT52_ORYSJ	sp|Q6AT32|GT52_ORYSJ Probable glucuronosyltransferase Os05g0559600 OS=Oryza sativa subsp. japonica GN=Os05g0559600 PE=2 SV=1	83.5	_	_	_	_	_	_	GO:0009834|plant-type secondary cell wall biogenesis;GO:0010417|glucuronoxylan biosynthetic process;GO:0071555|cell wall organization	GO:0000139|Golgi membrane;GO:0016021|integral component of membrane	GO:0015018|galactosylgalactosylxylosylprotein 3-beta-glucuronosyltransferase activity;GO:0042285|xylosyltransferase activity	ko:K20869	IRX9		m.7320|TraesCS1A03G0952700:131-1438(+)	complete	PF03360.13|Glyco_transf_43|Glycosyltransferase family 43|TraesCS1A03G0952700.1|m.7320:204-411
TraesCS1A03G0954900	1467	XP_020170225.1	XP_020170225.1 pirin-like protein [Aegilops tauschii subsp. tauschii]	93.9	sp|Q9SEE4|PIRL_SOLLC	sp|Q9SEE4|PIRL_SOLLC Pirin-like protein OS=Solanum lycopersicum PE=2 SV=1	71.7	_	_	_	_	_	_		GO:0005634|nucleus	_	_	_	_	m.7331|TraesCS1A03G0954900:1-1194(+)	5prime_partial	PF02678.13|Pirin|Pirin|TraesCS1A03G0954900.1|m.7331:134-228;PF05726.10|Pirin_C|Pirin C-terminal cupin domain|TraesCS1A03G0954900.1|m.7331:282-385
TraesCS1A03G0956000	1444	XP_020196786.1	XP_020196786.1 trihelix transcription factor ASIL2-like [Aegilops tauschii subsp. tauschii]	99.1	sp|Q9LJG8|ASIL2_ARATH	sp|Q9LJG8|ASIL2_ARATH Trihelix transcription factor ASIL2 OS=Arabidopsis thaliana GN=ASIL2 PE=1 SV=1	65.9	_	_	_	_	_	_	GO:0006351|transcription, DNA-templated;GO:0006355|regulation of transcription, DNA-templated;GO:0009793|embryo development ending in seed dormancy;GO:0010431|seed maturation	GO:0005634|nucleus	GO:0003700|DNA-binding transcription factor activity;GO:0043565|sequence-specific DNA binding	_	_	_	m.7337|TraesCS1A03G0956000:99-1160(+)	complete	PF13837.3|Myb_DNA-bind_4|Myb/SANT-like DNA-binding domain|TraesCS1A03G0956000.1|m.7337:44-134
TraesCS1A03G0956200	827	XP_004961237.1	XP_004961237.1 ubiquitin-conjugating enzyme E2 36 [Setaria italica]	93.1	sp|Q9FZ48|UBC36_ARATH	sp|Q9FZ48|UBC36_ARATH Ubiquitin-conjugating enzyme E2 36 OS=Arabidopsis thaliana GN=UBC36 PE=1 SV=1	99.3	_	_	_	_	_	_	GO:0006301|postreplication repair;GO:0070534|protein K63-linked ubiquitination	GO:0005634|nucleus	GO:0005524|ATP binding;GO:0031625|ubiquitin protein ligase binding;GO:0061630|ubiquitin protein ligase activity	ko:K10580	UBE2N, BLU, UBC13	path:ko04120;path:ko04624	m.7338|TraesCS1A03G0956200:2-523(+)	5prime_partial	PF00179.23|UQ_con|Ubiquitin-conjugating enzyme|TraesCS1A03G0956200.1|m.7338:29-165
TraesCS1A03G0959100	2202	XP_020196783.1	XP_020196783.1 uncharacterized protein LOC109782570 [Aegilops tauschii subsp. tauschii]	97.5	_	_	_	_	_	_	_	_	_	_	_	_	_	_	_	m.7357|TraesCS1A03G0959100:497-2086(+)	complete	PF07223.8|DUF1421|Protein of unknown function (DUF1421)|TraesCS1A03G0959100.1|m.7357:122-514
TraesCS1A03G0962200	1576	AHM24949.1	AHM24949.1 HSP40, partial [Triticum aestivum]	95.7	sp|Q9UDY4|DNJB4_HUMAN	sp|Q9UDY4|DNJB4_HUMAN DnaJ homolog subfamily B member 4 OS=Homo sapiens GN=DNAJB4 PE=1 SV=1	56.6	_	_	_	_	_	_	GO:0006457|protein folding;GO:0006986|response to unfolded protein;GO:0009408|response to heat	GO:0005829|cytosol;GO:0005886|plasma membrane;GO:0070062|extracellular exosome	GO:0001671|ATPase activator activity;GO:0051082|unfolded protein binding;GO:0051087|chaperone binding	ko:K09510	DNAJB4		m.7380|TraesCS1A03G0962200:3-1301(+);m.7379|TraesCS1A03G0962200:2-1324(+)	5prime_partial;5prime_partial	PF01556.15|DnaJ_C|DnaJ C terminal domain|TraesCS1A03G0962200.1|m.7380:257-415;PF00226.28|DnaJ|DnaJ domain|TraesCS1A03G0962200.1|m.7380:64-127
TraesCS1A03G0965000	958	XP_020178879.1	XP_020178879.1 uncharacterized protein LOC109764484 [Aegilops tauschii subsp. tauschii]	99.5	sp|Q9FNL3|DMP6_ARATH	sp|Q9FNL3|DMP6_ARATH Protein DMP6 OS=Arabidopsis thaliana GN=DMP6 PE=2 SV=1	72.5	_	_	_	_	_	_	GO:0010256|endomembrane system organization	GO:0005783|endoplasmic reticulum;GO:0009507|chloroplast;GO:0009705|plant-type vacuole membrane;GO:0016021|integral component of membrane	_	_	_	_	m.7387|TraesCS1A03G0965000:98-763(+)	complete	PF05078.9|DUF679|Protein of unknown function (DUF679)|TraesCS1A03G0965000.1|m.7387:55-216
TraesCS1A03G0966200	1450	AAT94294.1	AAT94294.1 endotransglucosylase/hydrolase XTH2 [Triticum aestivum]	100	sp|Q76BW5|XTH8_ORYSJ	sp|Q76BW5|XTH8_ORYSJ Xyloglucan endotransglycosylase/hydrolase protein 8 OS=Oryza sativa subsp. japonica GN=XTH8 PE=1 SV=1	86.2	_	_	_	_	_	_	GO:0010411|xyloglucan metabolic process;GO:0042546|cell wall biogenesis;GO:0071555|cell wall organization	GO:0005618|cell wall;GO:0048046|apoplast	GO:0004553|hydrolase activity, hydrolyzing O-glycosyl compounds;GO:0016762|xyloglucan:xyloglucosyl transferase activity	ko:K08235	E2.4.1.207		m.7396|TraesCS1A03G0966200:2-1189(+);m.7397|TraesCS1A03G0966200:219-1070(+)	5prime_partial;complete	PF00722.18|Glyco_hydro_16|Glycosyl hydrolases family 16|TraesCS1A03G0966200.1|m.7397:27-208;PF06955.9|XET_C|Xyloglucan endo-transglycosylase (XET) C-terminus|TraesCS1A03G0966200.1|m.7397:236-280
TraesCS1A03G0967900	1525	ABI95402.1	ABI95402.1 fasciclin-like protein FLA12 [Triticum aestivum]	98.4	sp|Q8LEJ6|FLA11_ARATH	sp|Q8LEJ6|FLA11_ARATH Fasciclin-like arabinogalactan protein 11 OS=Arabidopsis thaliana GN=FLA11 PE=2 SV=2	73.7	_	_	_	_	_	_	GO:0009834|plant-type secondary cell wall biogenesis	GO:0005886|plasma membrane;GO:0031225|anchored component of membrane	_	_	_	_	m.7404|TraesCS1A03G0967900:223-1023(+)	complete	PF02469.19|Fasciclin|Fasciclin domain|TraesCS1A03G0967900.1|m.7404:63-197
TraesCS1A03G0968100	870	ABI95405.1	ABI95405.1 fasciclin-like protein FLA15 [Triticum aestivum]	100	sp|Q8LEE9|FLA12_ARATH	sp|Q8LEE9|FLA12_ARATH Fasciclin-like arabinogalactan protein 12 OS=Arabidopsis thaliana GN=FLA12 PE=2 SV=2	67.7				_	_	NOG228599	GO:0009834|plant-type secondary cell wall biogenesis	GO:0005886|plasma membrane;GO:0031225|anchored component of membrane	_	_	_	_	m.7405|TraesCS1A03G0968100:1-870(+)	complete	PF02469.19|Fasciclin|Fasciclin domain|TraesCS1A03G0968100.1|m.7405:79-184
TraesCS1A03G0972400	1213	XP_020169217.1	XP_020169217.1 ras-related protein RABA1f-like [Aegilops tauschii subsp. tauschii]	99.5	sp|Q9FJH0|RAA1F_ARATH	sp|Q9FJH0|RAA1F_ARATH Ras-related protein RABA1f OS=Arabidopsis thaliana GN=RABA1F PE=2 SV=1	97.7	_	_	_	_	_	_	GO:0015031|protein transport	GO:0005768|endosome;GO:0005886|plasma membrane	GO:0003924|GTPase activity;GO:0005525|GTP binding	_	_	_	m.7448|TraesCS1A03G0972400:1-912(+);m.7449|TraesCS1A03G0972400:200-850(+)	5prime_partial;complete	PF00071.19|Ras|Ras family|TraesCS1A03G0972400.1|m.7449:14-174;PF08477.10|Roc|Ras of Complex, Roc, domain of DAPkinase|TraesCS1A03G0972400.1|m.7449:14-128;PF00025.18|Arf|ADP-ribosylation factor family|TraesCS1A03G0972400.1|m.7449:13-132;PF01926.20|MMR_HSR1|50S ribosome-binding GTPase|TraesCS1A03G0972400.1|m.7449:14-122
TraesCS1A03G0974300	582	XP_020185822.1	XP_020185822.1 60S ribosomal protein L18a-like protein [Aegilops tauschii subsp. tauschii]	78.5	sp|Q8L9S1|R18AL_ARATH	sp|Q8L9S1|R18AL_ARATH 60S ribosomal protein L18a-like protein OS=Arabidopsis thaliana GN=At1g29970 PE=2 SV=2	52.2				_	_	NOG253906	GO:0006412|translation	GO:0005840|ribosome	GO:0003723|RNA binding;GO:0003735|structural constituent of ribosome	_	_	_	m.7467|TraesCS1A03G0974300:1-582(+)	complete	_
TraesCS1A03G0975800	2638	XP_020193571.1	XP_020193571.1 phosphoinositide phosphatase SAC7 [Aegilops tauschii subsp. tauschii]	99	sp|Q9C5G5|SAC7_ARATH	sp|Q9C5G5|SAC7_ARATH Phosphoinositide phosphatase SAC7 OS=Arabidopsis thaliana GN=SAC7 PE=2 SV=1	80				COG5329	KOG1889	_	GO:0009611|response to wounding;GO:0048768|root hair cell tip growth	GO:0005783|endoplasmic reticulum;GO:0005789|endoplasmic reticulum membrane;GO:0005886|plasma membrane;GO:0009506|plasmodesma;GO:0016021|integral component of membrane;GO:0030659|cytoplasmic vesicle membrane;GO:0031520|plasma membrane of cell tip;GO:0035619|root hair tip;GO:0090404|pollen tube tip	GO:0043812|phosphatidylinositol-4-phosphate phosphatase activity	_	_	_	m.7479|TraesCS1A03G0975800:448-2244(+)	complete	PF02383.15|Syja_N|SacI homology domain|TraesCS1A03G0975800.1|m.7479:69-353
TraesCS1A03G0980800	1899	XP_020198305.1	XP_020198305.1 probable WRKY transcription factor 28 [Aegilops tauschii subsp. tauschii]	88.4	sp|Q93WV4|WRK71_ARATH	sp|Q93WV4|WRK71_ARATH Probable WRKY transcription factor 71 OS=Arabidopsis thaliana GN=WRKY71 PE=2 SV=1	83.5	_	_	_	_	_	_	GO:0006351|transcription, DNA-templated;GO:0010228|vegetative to reproductive phase transition of meristem;GO:0045893|positive regulation of transcription, DNA-templated	GO:0005634|nucleus	GO:0003700|DNA-binding transcription factor activity;GO:1990837|sequence-specific double-stranded DNA binding	_	_	_	m.7493|TraesCS1A03G0980800:275-1471(+)	complete	PF03106.12|WRKY|WRKY DNA -binding domain|TraesCS1A03G0980800.1|m.7493:193-250
TraesCS1A03G0986500	657	EMS67281.1	EMS67281.1 hypothetical protein TRIUR3_17967 [Triticum urartu]	100	_	_	_	_	_	_	_	_	_	_	_	_	_	_	_	m.7528|TraesCS1A03G0986500:2-463(+)	5prime_partial	PF11820.5|DUF3339|Protein of unknown function (DUF3339)|TraesCS1A03G0986500.1|m.7528:85-151
TraesCS1A03G0987600	972	BAJ98818.1	BAJ98818.1 predicted protein [Hordeum vulgare subsp. vulgare]	83.4	sp|P51428|RT10_PEA	sp|P51428|RT10_PEA Ribosomal protein S10, mitochondrial OS=Pisum sativum GN=RPS10 PE=2 SV=1	73	_	_	_	_	_	_	GO:0006412|translation	GO:0005739|mitochondrion;GO:0005840|ribosome	GO:0003735|structural constituent of ribosome	ko:K02946	RP-S10, MRPS10, rpsJ	path:ko03010	m.7532|TraesCS1A03G0987600:2-577(+)	5prime_partial	PF00338.19|Ribosomal_S10|Ribosomal protein S10p/S20e|TraesCS1A03G0987600.1|m.7532:107-154
TraesCS1A03G0990000	2380	BAE20413.1	BAE20413.1 aspartic proteinase [Triticum aestivum]	97.8	sp|P42210|ASPR_HORVU	sp|P42210|ASPR_HORVU Phytepsin OS=Hordeum vulgare PE=1 SV=1	95.9				_	KOG1339	_	GO:0006629|lipid metabolic process	GO:0005773|vacuole	GO:0004190|aspartic-type endopeptidase activity	ko:K08245	E3.4.23.40		m.7553|TraesCS1A03G0990000:92-1621(+)	complete	PF00026.20|Asp|Eukaryotic aspartyl protease|TraesCS1A03G0990000.1|m.7553:83-508;PF05184.12|SapB_1|Saposin-like type B, region 1|TraesCS1A03G0990000.1|m.7553:381-418;PF14543.3|TAXi_N|Xylanase inhibitor N-terminal|TraesCS1A03G0990000.1|m.7553:84-243;PF03489.14|SapB_2|Saposin-like type B, region 2|TraesCS1A03G0990000.1|m.7553:318-351
TraesCS1A03G0993300	1996	XP_020176341.1	XP_020176341.1 sugar transporter ERD6-like 4 [Aegilops tauschii subsp. tauschii]	99.6	sp|Q93YP9|ERDL4_ARATH	sp|Q93YP9|ERDL4_ARATH Sugar transporter ERD6-like 4 OS=Arabidopsis thaliana GN=At1g19450 PE=2 SV=1	87.6				COG0477	KOG0254	_	GO:0046323|glucose import	GO:0005773|vacuole;GO:0005774|vacuolar membrane;GO:0016021|integral component of membrane	GO:0005351|carbohydrate:proton symporter activity;GO:0005355|glucose transmembrane transporter activity	ko:K08145	SLC2A8, GLUT8		m.7569|TraesCS1A03G0993300:1-1701(+)	5prime_partial	PF00083.21|Sugar_tr|Sugar (and other) transporter|TraesCS1A03G0993300.1|m.7569:131-565;PF07690.13|MFS_1|Major Facilitator Superfamily|TraesCS1A03G0993300.1|m.7569:142-516
TraesCS1A03G0994300	761	XP_003567861.1	XP_003567861.1 uncharacterized protein LOC100837072 [Brachypodium distachyon]	89.5	sp|O49627|ISU1_ARATH	sp|O49627|ISU1_ARATH Iron-sulfur cluster assembly protein 1 OS=Arabidopsis thaliana GN=ISU1 PE=2 SV=1	77.7				COG0822	KOG3361	_	GO:0006879|cellular iron ion homeostasis;GO:0016226|iron-sulfur cluster assembly;GO:0097428|protein maturation by iron-sulfur cluster transfer	GO:0005739|mitochondrion;GO:0005759|mitochondrial matrix	GO:0005198|structural molecule activity;GO:0008198|ferrous iron binding;GO:0036455|iron-sulfur transferase activity;GO:0051537|2 iron, 2 sulfur cluster binding;GO:0051539|4 iron, 4 sulfur cluster binding	_	_	_	m.7574|TraesCS1A03G0994300:1-558(+)	5prime_partial	PF01592.13|NifU_N|NifU-like N terminal domain|TraesCS1A03G0994300.1|m.7574:54-179
TraesCS1A03G1003800	492	XP_020196711.1	XP_020196711.1 uncharacterized protein LOC109782501 [Aegilops tauschii subsp. tauschii]	79.1	_	_	_	_	_	_	_	_	_	_	_	_	_	_	_	_	_	_
TraesCS1A03G1003900	1239	XP_020196716.1	XP_020196716.1 probable WRKY transcription factor 53 [Aegilops tauschii subsp. tauschii]	82.4	sp|Q9SUP6|WRK53_ARATH	sp|Q9SUP6|WRK53_ARATH Probable WRKY transcription factor 53 OS=Arabidopsis thaliana GN=WRKY53 PE=1 SV=1	78.8	_	_	_	_	_	_	GO:0006351|transcription, DNA-templated;GO:0009751|response to salicylic acid;GO:0009816|defense response to bacterium, incompatible interaction;GO:0010150|leaf senescence;GO:0010193|response to ozone;GO:0010200|response to chitin;GO:0031347|regulation of defense response;GO:0042542|response to hydrogen peroxide;GO:0045893|positive regulation of transcription, DNA-templated	GO:0005634|nucleus;GO:0009507|chloroplast	GO:0003677|DNA binding;GO:0003700|DNA-binding transcription factor activity;GO:0043565|sequence-specific DNA binding	_	_	_	m.7673|TraesCS1A03G1003900:2-859(+)	5prime_partial	PF03106.12|WRKY|WRKY DNA -binding domain|TraesCS1A03G1003900.1|m.7673:132-191
[truncated: 10,403 more rows]

## Sheet: Table S8
Table S8 The identified salt-related genes interacting with BR related genes in 'darkred' module.
gene_id	gene_length	NR_tophit_name	NR_tophit_description	NR_tophit_similarity	Swissprot_tophit_name	Swissprot_tophit_description	Swissprot_tophit_similarity	String_tophit_name	String_tophit_description	String_tophit_similarity	COG	KOG	NOG	GO_molecular_function	GO_biological_process	GO_cellular_component	KEGG_gene_id	KEGG_gene_name	KEGG_pathway	CDS	CDS_type	Pfam
[truncated: 2 more rows]

## Sheet: Table S9
Table S9 The genes interacting with BR-related plant architecture genes identified in ‘cyan’ module.
From	To	Weight
TraesCS1A03G0331900	TaBZR1-2B	0.110562
TraesCS1A03G0430900	TaBZR1-2B	0.146102
[truncated: 100 more rows]

## Sheet: Table S10
Table S10 The annotation of identified genes interacting with BR-related plant architecture genes in 'cyan' module.
[truncated: 104 more rows]
